# Supplementary material for: Evidence of innate training in bovine γδ T cells following subcutaneous BCG administration
Source: Front Immunol. 2024 Jul 18;15:1423843. doi: 10.3389/fimmu.2024.1423843 (PMC11295143; doi:10.3389/fimmu.2024.1423843)
Supplement: Supplementary Material 3 — ATAC-seq DNA library traces from TapeStation_batch2. [file Table_1.xlsx]

## Sheet: Batch 1
Calf Id	Treatment	PBMC				GDT cells
		GFP	Txred+GFP	cells/ml	total cells	GB21A	GDT beads	GFP	Txred+GFP	cells/ml	total cells	lysis buffer	lysis time	wash buffer	nuclei (total squares/4)	total nuclei	nuclei for tagmentation	vol from 500ul	Tn5	tagmentation time	RPM	purified volume	After bead purification	Illumina Adaptor
238522	control	460000	38100	4220000	6330000	10ul/ml	20ul	11700	2930	87700	132000	100ul	5min	500ul	96	480000	100000	104ul	2.5 ul	30 min	400	10ul	20 ul	Ad 2.3
				0	0					0	0						200000	208ul	2.5 ul	30 min	400	10ul	20 ul
238523	control	378000	111000	2670000	4010000	10ul/ml	20ul	14700	8800	59000	88500	100ul	5min	500ul	72	360000	100000	139ul	2.5 ul	30 min	400	10ul	20 ul	Ad 2.5
				0	0					0	0						200000	278ul	2.5 ul	30 min	400	10ul	20 ul
238528	control	2930	2930	0	0	10ul/ml	20ul	5860	5860	0	0	100ul	5min	500ul	10	50000	50000		2.5 ul	30 min	400	10ul	20 ul	Ad 2.4
				0	0					0	0						0
238515	BCG	29300	17600	117000	176000	10ul/ml	20ul	2930	0	29300	58600	100ul	5min	500ul	8	40000	40000		2.5 ul	30 min	400	10ul	20 ul	Ad 2.1
				0	0					0	0						0
238517	BCG	208000	67400	1410000	2110000	10ul/ml	20ul	2930	0	29300	44000	100ul	5min	500ul	42	210000	105000		2.5 ul	30 min	400	10ul	20 ul	Ad 2.2
				0	0					0	0						105000		2.5 ul	30 min	400	10ul	20 ul
238534	BCG	754000	32300	7220000	10800000	10ul/ml	20ul	20500	14700	58000	87000	100ul	5min	500ul	175	875000	100000	58ul	2.5 ul	30 min	400	10ul	20 ul	Ad 2.6
																	200000	116ul	2.5 ul	30 min	400	10ul	20 ul
																	tn5 mix
																	td buffer	25	275
																	pbs	16.6	182.6
																	10% tween- 20	0.5	5.5
																	1% digitonin	0.5	5.5
																	tn5 enz	2.5	27.5
																	NFW	5	55

## Sheet: Batch 2
Calf ID	Treatment	GFP	Txred+GFP	cells/ml	total cells	GB21A	GDT beads	GFP	Txred+GFP	cells/ml	total cells	lysis buffer	lysis time	nuclei	Total nuclei	nuclei for tagmentation	Tn5	tagmentation time	RPM	purified volume	After bead purification	Illumina Adaptor
238530	Control	167000	8800	1580000	8700000	10ul	20ul	38100	2930	352000	1060000	100ul	5min	19	95000	95000	2.5 ul	30 min	400	10ul	20 ul	Ad 2.7
238543	Control	103000	8800	942000	5180000	10ul	20ul	11700	0	117000	351000	100ul	5min	5	25000	25000	2.5 ul	30 min	400	10ul	20 ul	Ad 2.8
238545	Control	38100	20500	176000	968000	10ul	20ul	14700	11700	30000	90000	100ul	5min	20	100000	100000	2.5 ul	30 min	400	10ul	20 ul	Ad 2.9
238535	BCG	185000	29300	1560000	8560000	10ul	20ul	49900	11700	382000	1150000	100ul	5min	9	45000	45000	2.5 ul	30 min	400	10ul	20 ul	Ad 2.10
238538	BCG	32300	20500	118000	649000	10ul	20ul	5860	2930	29300	87900	100ul	5min	12	60000	60000	2.5 ul	30 min	400	10ul	20 ul	Ad 2.11
238544	BCG	170000	14700	1550000	9320000	10ul	20ul	38100	5860	322000	967000	100ul	5min	5	25000	25000	2.5 ul	30 min	400	10ul	20 ul	Ad 2.12
															tn5 mix
															td buffer	25	175
															pbs	16.6	116.2
															10% tween 20	0.5	3.5
															1% digitonin	0.5	3.5
															tn5 enz	2.5	17.5
															NFW	5	35

## Sheet: Sample pooling
Calf ID	Treatment	Nuclei	Illumina Adaptor	Library Conc (pg/ul)	Avg size (bp)	nM	Library volume (ul)	10mM Tris-HCl pH8.5 (ul)	Pooling volume (ul)
238515	BCG	40000	Ad 2.1	4910	399	18.65	2	23	12.5
238517	BCG	105000	Ad 2.2	4320	392	16.7	2.2	22.8	12.5
238522	Control	200000	Ad 2.3	8250	303	41.25	2	52.9	12.5
238523	Control	200000	Ad 2.5	8890	344	39.16	2	50.1	12.5
238528	Control	50000	Ad 2.4	8330	359	35.16	2	44.8	12.5
238534	BCG	100000	Ad 2.6	5010	421	18.03	2.1	22.9	12.5
238530	Control	95000	Ad 2.7	1640	303	8.2	4.6	20.4	12.5
238535	BCG	45000	Ad 2.8	2020	339	9.03	4.2	20.8	12.5
238538	BCG	60000	Ad 2.9	602	362	2.52	15	10	12.5
238543	Control	25000	Ad 2.10	4650	314	22.44	2	27.9	12.5
238544	BCG	25000	Ad 2.11	2290	321	10.81	3.5	21.5	12.5
238545	Control	100000	Ad 2.12	1810	306	8.96	4.2	20.8	12.5
								total =	150
https://support.illumina.com/bulletins/2016/11/converting-ngl-to-nm-when-calculating-dsdna-library-concentration-.html
ng/μl to nM:
(concenration in ng/ul) / (660 g/mol X average library size in bp) * 10^6 = concentration in nM.
