# Supplementary material for: Evidence of innate training in bovine γδ T cells following subcutaneous BCG administration
Source: Front Immunol. 2024 Jul 18;15:1423843. doi: 10.3389/fimmu.2024.1423843 (PMC11295143; doi:10.3389/fimmu.2024.1423843)
Supplement: Supplementary Material 4 — DAP results BCG vs Control. [file Table_2.xlsx]

## Sheet: motif_enr_fdr1
rank	motif_DB	motif_ID	motif_alt_ID	consensus	p-value	adj_p-value	E-value	tests	FASTA_max	pos	neg	PWM_min	TP	%TP	FP	%FP\
1	db/MOUSE/uniprobe_mouse.meme	UP00068_2	Eomes_secondary	NBVRAGGTGTYGSCBN	3.39e-07	0.000318	0.659	940	63	63	4975	15.2	6	9.52	18	0.36\
2	db/EUKARYOTE/jolma2013.meme	IRF5_full_2		HACCGAAACYA	2.58e-06	0.00101	2.09	392	63	63	4975	2.12	12	19.05	176	3.54\
3	db/JASPAR/JASPAR2022_CORE_vertebrates_non-redundant_v2.meme	MA0076.2	ELK4	BCRCTTCCGGB	1.24e-06	0.00191	3.96	1548	63	63	4975	1.29	34	53.97	1254	25.21\
4	db/JASPAR/JASPAR2022_CORE_vertebrates_non-redundant_v2.meme	MA1483.2	ELF2	AAMCCGGAAGTR	2.45e-06	0.00251	5.2	1027	63	63	4975	1.73	23	36.51	647	13.01\	ELF2 (E74-like factor 2) also known as NERF (new Ets-related factor), a member of the Ets family of transcription factors, regulates genes important in B and T cell development, cell cycle progression, and angiogenesis.
5	db/EUKARYOTE/jolma2013.meme	EHF_full		WACCCGGAAGTA	6.05e-06	0.00371	7.68	615	63	63	4975	1.22	20	31.75	530	10.65}

## Sheet: motif_enr_pval01
rank	motif_DB	motif_ID	motif_alt_ID	consensus	p-value	adj_p-value	E-value	tests	FASTA_max	pos	neg	PWM_min	TP	%TP	FP	%FP\
1	db/JASPAR/JASPAR2022_CORE_vertebrates_non-redundant_v2.meme	MA1513.1	KLF15	SCCCCGCCCCS	2.57e-47	4.6e-44	9.52e-41	1789	1084	1084	4975	2.1	467	43.08	1053	21.17\
2	db/JASPAR/JASPAR2022_CORE_vertebrates_non-redundant_v2.meme	MA1122.1	TFDP1	VSGCGGGAAVN	1.93e-37	2.35e-34	4.86e-31	1219	1084	1084	4975	1.02	374	34.5	822	16.52\
3	db/MOUSE/uniprobe_mouse.meme	UP00000_2	Smad3_secondary	KHHNCCCCGCCAMYYYB	3.38e-37	5.69e-34	1.18e-30	1685	1084	1084	4975	1.01	477	44	1206	24.24\
4	db/JASPAR/JASPAR2022_CORE_vertebrates_non-redundant_v2.meme	MA0764.3	ETV4	ACCGGAAGTR	3.36e-35	3.71e-32	7.69e-29	1104	1084	1084	4975	1.1	331	30.54	697	14.01\
5	db/JASPAR/JASPAR2022_CORE_vertebrates_non-redundant_v2.meme	MA0742.2	KLF12	GGGGCGGGG	3.17e-35	6.45e-32	1.33e-28	2036	1084	1084	4975	1.35	503	46.4	1334	26.81\
6	db/EUKARYOTE/jolma2013.meme	ETV5_DBD		ACCGGAWGYN	1.45e-34	1.87e-31	3.88e-28	1294	1084	1084	4975	1.01	387	35.7	900	18.09\
7	db/EUKARYOTE/jolma2013.meme	ELK3_DBD		ACCGGAAGTD	4.16e-34	4.45e-31	9.22e-28	1070	1084	1084	4975	1.59	259	23.89	474	9.53\
8	db/JASPAR/JASPAR2022_CORE_vertebrates_non-redundant_v2.meme	MA0759.2	ELK3	ACCGGAAGTRV	7.73e-34	5e-31	1.03e-27	647	1084	1084	4975	1.72	202	18.63	309	6.21\
9	db/JASPAR/JASPAR2022_CORE_vertebrates_non-redundant_v2.meme	MA0516.3	SP2	GGGGCGGGG	8.61e-34	2.24e-30	4.65e-27	2607	1084	1084	4975	1.76	555	51.2	1567	31.50\
10	db/EUKARYOTE/jolma2013.meme	ELK1_DBD_1		ACCGGAAGTD	8.31e-33	9.19e-30	1.9e-26	1106	1084	1084	4975	1.66	256	23.62	476	9.57\
11	db/EUKARYOTE/jolma2013.meme	ETV1_DBD		ACCGGAAGTD	1.83e-31	2.29e-28	4.74e-25	1251	1084	1084	4975	1.63	256	23.62	488	9.81\
12	db/JASPAR/JASPAR2022_CORE_vertebrates_non-redundant_v2.meme	MA0765.3	ETV5	ACCGGAAGTR	3.64e-30	2.15e-27	4.45e-24	591	1084	1084	4975	1.03	214	19.74	371	7.46\
13	db/JASPAR/JASPAR2022_CORE_vertebrates_non-redundant_v2.meme	MA0028.2	ELK1	ACCGGAAGTR	5e-30	3.07e-27	6.35e-24	614	1084	1084	4975	1.02	219	20.2	387	7.78\
14	db/JASPAR/JASPAR2022_CORE_vertebrates_non-redundant_v2.meme	MA0750.2	ZBTB7A	NVCCGGAAGTGSV	2.31e-30	4.98e-27	1.03e-23	2157	1084	1084	4975	1.01	550	50.74	1597	32.10\
15	db/EUKARYOTE/jolma2013.meme	ELK1_DBD_2		ACCGGAAGTR	1.14e-29	7.11e-27	1.47e-23	624	1084	1084	4975	1.05	220	20.3	393	7.90\
16	db/EUKARYOTE/jolma2013.meme	ELK1_full_1		ACCGGAAGTD	1.43e-29	1.05e-26	2.16e-23	733	1084	1084	4975	1.17	239	22.05	452	9.09\
17	db/EUKARYOTE/jolma2013.meme	Elk3_DBD		ACCGGAAGTD	2.05e-29	1.47e-26	3.04e-23	717	1084	1084	4975	1.11	235	21.68	441	8.86\
18	db/EUKARYOTE/jolma2013.meme	ETV4_DBD		ACCGGAAGTR	1.87e-29	2.65e-26	5.48e-23	1417	1084	1084	4975	1.97	226	20.85	413	8.30\
19	db/JASPAR/JASPAR2022_CORE_vertebrates_non-redundant_v2.meme	MA0076.2	ELK4	BCRCTTCCGGB	2.84e-29	5.72e-26	1.18e-22	2014	1084	1084	4975	3.93	232	21.4	433	8.70\
20	db/EUKARYOTE/jolma2013.meme	GABPA_full		ACCGGAAGTR	6.48e-29	5.94e-26	1.23e-22	917	1084	1084	4975	1.02	290	26.75	624	12.54\
21	db/JASPAR/JASPAR2022_CORE_vertebrates_non-redundant_v2.meme	MA0156.3	FEV	VACCGGAAGTVV	9.28e-29	6.04e-26	1.25e-22	651	1084	1084	4975	1.3	203	18.73	350	7.04\
22	db/JASPAR/JASPAR2022_CORE_vertebrates_non-redundant_v2.meme	MA1564.1	SP9	RCCACGCCCMCY	4.64e-29	1.1e-25	2.27e-22	2366	1084	1084	4975	1.55	474	43.73	1304	26.21\
23	db/JASPAR/JASPAR2022_CORE_vertebrates_non-redundant_v2.meme	MA0740.2	KLF14	KGGGCGGGG	3.93e-29	1.1e-25	2.29e-22	2810	1084	1084	4975	4.57	357	32.93	856	17.21\
24	db/EUKARYOTE/jolma2013.meme	FEV_DBD		ACCGGAAGTN	3.83e-28	4.85e-25	1e-21	1267	1084	1084	4975	2.35	204	18.82	358	7.20\
25	db/JASPAR/JASPAR2022_CORE_vertebrates_non-redundant_v2.meme	MA1959.1	KLF7	DGGGCGGGG	3.32e-28	9.53e-25	1.97e-21	2869	1084	1084	4975	2.41	507	46.77	1451	29.17\
26	db/MOUSE/uniprobe_mouse.meme	UP00002_1	Sp4_primary	BDHMMCGCCCCCTYNNB	6.21e-28	1e-24	2.07e-21	1611	1084	1084	4975	1.2	406	37.45	1054	21.19\
27	db/JASPAR/JASPAR2022_CORE_vertebrates_non-redundant_v2.meme	MA1713.1	ZNF610	SSCGCCGCTCCSSS	1.9e-27	2.43e-24	5.04e-21	1282	1084	1084	4975	1.01	367	33.86	914	18.37\
28	db/EUKARYOTE/jolma2013.meme	ELK4_DBD		ACCGGAARTV	6.56e-27	8.05e-24	1.67e-20	1226	1084	1084	4975	1.32	301	27.77	684	13.75\
29	db/JASPAR/JASPAR2022_CORE_vertebrates_non-redundant_v2.meme	MA1483.2	ELF2	AAMCCGGAAGTR	1.55e-26	2.21e-23	4.58e-20	1427	1084	1084	4975	1.08	383	35.33	986	19.82\
30	db/JASPAR/JASPAR2022_CORE_vertebrates_non-redundant_v2.meme	MA0060.3	NFYA	RRCCAATCAGM	1.35e-25	1.34e-22	2.77e-19	992	1084	1084	4975	3	186	17.16	326	6.55\
31	db/JASPAR/JASPAR2022_CORE_vertebrates_non-redundant_v2.meme	MA1511.2	KLF10	GGGGCGGGG	1.95e-25	5e-22	1.04e-18	2561	1084	1084	4975	1.23	581	53.6	1811	36.40\
32	db/EUKARYOTE/jolma2013.meme	ELF1_DBD		AACCCGGAAGTR	1.1e-24	6.31e-22	1.31e-18	572	1084	1084	4975	1.02	199	18.36	373	7.50\
33	db/JASPAR/JASPAR2022_CORE_vertebrates_non-redundant_v2.meme	MA0746.2	SP3	NGCCACGCCCMCH	6.06e-25	9.83e-22	2.04e-18	1622	1084	1084	4975	1.27	397	36.62	1062	21.35\
34	db/EUKARYOTE/jolma2013.meme	ETV6_full_2		MSCGGAAGTR	7.84e-25	1.5e-21	3.11e-18	1916	1084	1084	4975	1.08	472	43.54	1361	27.36\
35	db/JASPAR/JASPAR2022_CORE_vertebrates_non-redundant_v2.meme	MA0645.1	ETV6	MSCGGAAGTR	8.94e-25	1.7e-21	3.53e-18	1906	1084	1084	4975	1.06	473	43.63	1366	27.46\
36	db/JASPAR/JASPAR2022_CORE_vertebrates_non-redundant_v2.meme	MA0748.2	YY2	NVATGGCGGCS	4.63e-24	3.53e-21	7.3e-18	761	1084	1084	4975	1.05	238	21.96	503	10.11\
37	db/EUKARYOTE/jolma2013.meme	ETV3_DBD		ACCGGAAGTR	3.69e-24	3.99e-21	8.26e-18	1081	1084	1084	4975	1.33	262	24.17	582	11.70\
38	db/EUKARYOTE/jolma2013.meme	ERG_full_1		ACCGGAARTR	8.05e-24	1.08e-20	2.24e-17	1344	1084	1084	4975	1.08	354	32.66	915	18.39\
39	db/JASPAR/JASPAR2022_CORE_vertebrates_non-redundant_v2.meme	MA0763.1	ETV3	ACCGGAAGTR	1.03e-23	1.11e-20	2.3e-17	1075	1084	1084	4975	1.93	199	18.36	382	7.68\
40	db/EUKARYOTE/jolma2013.meme	FLI1_full_1		ACCGGAARTR	1.04e-23	1.12e-20	2.31e-17	1072	1084	1084	4975	1.03	308	28.41	748	15.04\
41	db/EUKARYOTE/jolma2013.meme	FLI1_DBD_1		ACCGGAARTV	1.52e-23	2.2e-20	4.56e-17	1453	1084	1084	4975	1.27	336	31	852	17.13\
42	db/EUKARYOTE/jolma2013.meme	SP1_DBD		RCCMCRCCCMC	1.06e-23	3.17e-20	6.55e-17	2986	1084	1084	4975	2.01	504	46.49	1512	30.39\
43	db/JASPAR/JASPAR2022_CORE_vertebrates_non-redundant_v2.meme	MA0475.2	FLI1	ACCGGAARTR	3.45e-23	3.67e-20	7.6e-17	1066	1084	1084	4975	1.07	298	27.49	719	14.45\
44	db/EUKARYOTE/jolma2013.meme	ETS1_full_1		ACCGGAARYV	2.78e-23	4.29e-20	8.88e-17	1541	1084	1084	4975	1.01	407	37.55	1126	22.63\
45	db/JASPAR/JASPAR2022_CORE_vertebrates_non-redundant_v2.meme	MA1484.1	ETS2	DACCGGAAGY	8.89e-23	1.01e-19	2.09e-16	1133	1084	1084	4975	1.06	314	28.97	782	15.72\
46	db/JASPAR/JASPAR2022_CORE_vertebrates_non-redundant_v2.meme	MA0502.2	NFYB	CYCATTGGCCVV	1.26e-22	1.34e-19	2.78e-16	1065	1084	1084	4975	1.33	262	24.17	600	12.06\
47	db/JASPAR/JASPAR2022_CORE_vertebrates_non-redundant_v2.meme	MA0506.2	Nrf1	SNCTGCGCMTGCGCV	2.64e-22	1.74e-19	3.6e-16	659	1084	1084	4975	1.04	212	19.56	437	8.78\
48	db/MOUSE/uniprobe_mouse.meme	UP00093_1	Klf7_primary	TNRRCCMCGCCCHYHD	1.12e-22	2.27e-19	4.7e-16	2021	1084	1084	4975	1.87	371	34.23	996	20.02\
49	db/MOUSE/uniprobe_mouse.meme	UP00013_1	Gabpa_primary	MNWWACCGGAAGTDNNN	2.85e-22	2.35e-19	4.86e-16	823	1084	1084	4975	1.02	252	23.25	570	11.46\
50	db/JASPAR/JASPAR2022_CORE_vertebrates_non-redundant_v2.meme	MA0685.2	SP4	GGGGCGGGG	7.91e-22	2.16e-18	4.47e-15	2733	1084	1084	4975	4.89	411	37.92	1165	23.42\
51	db/JASPAR/JASPAR2022_CORE_vertebrates_non-redundant_v2.meme	MA1515.1	KLF2	NRCCACRCCCH	3.38e-21	9.51e-18	1.97e-14	2817	1084	1084	4975	1.13	607	56	2005	40.30\
52	db/EUKARYOTE/jolma2013.meme	ERG_DBD_1		ACCGGAARTV	7.75e-21	1.18e-17	2.44e-14	1518	1084	1084	4975	1.14	361	33.3	986	19.82\
53	db/EUKARYOTE/jolma2013.meme	ETS1_DBD_1		ACCGGAARTR	8.04e-21	1.25e-17	2.59e-14	1554	1084	1084	4975	1.01	403	37.18	1150	23.12\
54	db/EUKARYOTE/jolma2013.meme	EHF_full		WACCCGGAAGTA	2.38e-20	2.11e-17	4.37e-14	887	1084	1084	4975	1.02	261	24.08	625	12.56\
55	db/JASPAR/JASPAR2022_CORE_vertebrates_non-redundant_v2.meme	MA1512.1	KLF11	SCCACGCCCMC	1.26e-20	2.46e-17	5.1e-14	1956	1084	1084	4975	1.2	443	40.87	1314	26.41\
56	db/JASPAR/JASPAR2022_CORE_vertebrates_non-redundant_v2.meme	MA0098.3	ETS1	ACCGGAARTR	2.71e-20	4.19e-17	8.67e-14	1547	1084	1084	4975	1.01	400	36.9	1147	23.06\
57	db/JASPAR/JASPAR2022_CORE_vertebrates_non-redundant_v2.meme	MA1644.1	NFYC	RDCCAATCASN	9.44e-20	1.25e-16	2.58e-13	1320	1084	1084	4975	9.42	96	8.86	123	2.47\
58	db/JASPAR/JASPAR2022_CORE_vertebrates_non-redundant_v2.meme	MA0641.1	ELF4	AACCCGGAAGTR	2.41e-19	1.4e-16	2.91e-13	583	1084	1084	4975	1.17	176	16.24	353	7.10\
59	db/JASPAR/JASPAR2022_CORE_vertebrates_non-redundant_v2.meme	MA0162.4	EGR1	VCMCGCCCACGCVS	9.64e-20	1.82e-16	3.76e-13	1885	1084	1084	4975	1.05	454	41.88	1375	27.64\
60	db/EUKARYOTE/jolma2013.meme	SP4_full		BWRGCCACGCCCMCTYH	3.4e-19	1.85e-16	3.83e-13	543	1084	1084	4975	1.04	179	16.51	364	7.32\
61	db/EUKARYOTE/jolma2013.meme	ELF4_full		AACCCGGAAGTR	4.78e-19	2.9e-16	6e-13	607	1084	1084	4975	1.05	191	17.62	404	8.12\
62	db/JASPAR/JASPAR2022_CORE_vertebrates_non-redundant_v2.meme	MA0760.1	ERF	ACCGGAAGTR	1.24e-18	1.36e-15	2.82e-12	1095	1084	1084	4975	1.51	242	22.32	581	11.68\
63	db/EUKARYOTE/jolma2013.meme	ERF_DBD		ACCGGAAGTR	2.69e-18	2.97e-15	6.15e-12	1107	1084	1084	4975	1.58	235	21.68	561	11.28\
64	db/EUKARYOTE/jolma2013.meme	Elf5_DBD		AMSMGGAAGTD	1.71e-18	5.84e-15	1.21e-11	3424	1084	1084	4975	1.58	535	49.35	1742	35.02\
65	db/EUKARYOTE/jolma2013.meme	KLF14_DBD		KRCCACGCCCMCYT	8.2e-18	6.84e-15	1.41e-11	834	1084	1084	4975	1.02	242	22.32	592	11.90\
66	db/JASPAR/JASPAR2022_CORE_vertebrates_non-redundant_v2.meme	MA0079.5	SP1	GGGGCGGGG	9.4e-18	2.29e-14	4.74e-11	2437	1084	1084	4975	7.13	315	29.06	860	17.29\
67	db/MOUSE/uniprobe_mouse.meme	UP00015_1	Ehf_primary	VNNABCCGGAAGTDR	1.16e-17	2.65e-14	5.49e-11	2277	1084	1084	4975	1.01	531	48.99	1742	35.02\
68	db/MOUSE/uniprobe_mouse.meme	UP00065_2	Zfp161_secondary	GYCGCGCARNGCRN	7.4e-17	4.12e-14	8.53e-11	557	1084	1084	4975	1.04	173	15.96	370	7.44\
69	db/JASPAR/JASPAR2022_CORE_vertebrates_non-redundant_v2.meme	MA0527.1	ZBTB33	BTCTCGCGAGABYTS	4.98e-16	1.46e-13	3.03e-10	294	1084	1084	4975	1.03	109	10.06	183	3.68\
70	db/EUKARYOTE/jolma2013.meme	ELF5_DBD		ACSMGGAAGTD	8.37e-17	2.28e-13	4.72e-10	2725	1084	1084	4975	1.12	577	53.23	1963	39.46\
71	db/EUKARYOTE/jolma2013.meme	ELF5_full		AMSMGGAAGTD	8.29e-17	2.68e-13	5.55e-10	3236	1084	1084	4975	1.38	575	53.04	1954	39.28\
72	db/JASPAR/JASPAR2022_CORE_vertebrates_non-redundant_v2.meme	MA1650.1	ZBTB14	SSCCGCGCACVS	2.73e-16	2.76e-13	5.72e-10	1011	1084	1084	4975	1.03	271	25	719	14.45\
73	db/JASPAR/JASPAR2022_CORE_vertebrates_non-redundant_v2.meme	MA0862.1	GMEB2	TTACGTAA	1.65e-15	5.03e-13	1.04e-09	305	1084	1084	4975	1.01	111	10.24	193	3.88\
74	db/JASPAR/JASPAR2022_CORE_vertebrates_non-redundant_v2.meme	MA0741.1	KLF16	GMCACGCCCCC	2.88e-16	6.6e-13	1.37e-09	2295	1084	1084	4975	1.1	510	47.05	1681	33.79\
75	db/JASPAR/JASPAR2022_CORE_vertebrates_non-redundant_v2.meme	MA1933.1	ELK1::SREBF2	DCCGGAAGTSRCGTGA	3.19e-15	8.21e-13	1.7e-09	257	1084	1084	4975	1.05	97	8.95	156	3.14\
76	db/EUKARYOTE/jolma2013.meme	NRF1_full		YGCGCATGCGCA	3.07e-15	9.09e-13	1.88e-09	296	1084	1084	4975	1.19	106	9.78	181	3.64\
77	db/JASPAR/JASPAR2022_CORE_vertebrates_non-redundant_v2.meme	MA0471.2	E2F6	VVDGGCGGGAAVV	3.62e-16	1.02e-12	2.12e-09	2828	1084	1084	4975	1.02	621	57.29	2176	43.74\
78	db/EUKARYOTE/jolma2013.meme	KLF16_DBD		GMCACGCCCCC	4.46e-16	1.03e-12	2.14e-09	2317	1084	1084	4975	1.16	503	46.4	1655	33.27\
79	db/JASPAR/JASPAR2022_CORE_vertebrates_non-redundant_v2.meme	MA1961.1	PATZ1	SSGGGGMGGGGS	4.83e-16	1.32e-12	2.73e-09	2730	1084	1084	4975	4.22	382	35.24	1152	23.16\
80	db/EUKARYOTE/jolma2013.meme	SP3_DBD		VCCACGCCCMC	4.83e-16	1.54e-12	3.19e-09	3184	1084	1084	4975	1.74	507	46.77	1673	33.63\
81	db/EUKARYOTE/jolma2013.meme	GMEB2_DBD_4		TTACGTAA	7.49e-15	2.3e-12	4.76e-09	307	1084	1084	4975	1.03	108	9.96	190	3.82\
82	db/JASPAR/JASPAR2022_CORE_vertebrates_non-redundant_v2.meme	MA0632.2	TCFL5	KCACGCGCMC	5.24e-15	3.87e-12	8.02e-09	740	1084	1084	4975	1.02	211	19.46	522	10.49\
83	db/JASPAR/JASPAR2022_CORE_vertebrates_non-redundant_v2.meme	MA0493.2	KLF1	DGGGYGGGG	2.17e-15	6.83e-12	1.41e-08	3156	1084	1084	4975	3.06	526	48.52	1770	35.58\
84	db/EUKARYOTE/jolma2013.meme	SPDEF_DBD_1		AMCCGGATGTW	2.16e-14	8.56e-12	1.77e-08	396	1084	1084	4975	1.08	127	11.72	251	5.05\
85	db/JASPAR/JASPAR2022_CORE_vertebrates_non-redundant_v2.meme	MA1721.1	ZNF93	GGYAGCRGCAGCGGYG	1.01e-14	1.18e-11	2.44e-08	1166	1084	1084	4975	2.25	220	20.3	558	11.22\
86	db/JASPAR/JASPAR2022_CORE_vertebrates_non-redundant_v2.meme	MA0686.1	SPDEF	AMCCGGATGTR	2.88e-14	1.22e-11	2.52e-08	423	1084	1084	4975	1.25	123	11.35	240	4.82\
87	db/EUKARYOTE/jolma2013.meme	SPDEF_full_1		AMCCGGATGTR	3.75e-14	1.6e-11	3.32e-08	428	1084	1084	4975	1.29	120	11.07	232	4.66\
88	db/JASPAR/JASPAR2022_CORE_vertebrates_non-redundant_v2.meme	MA0604.1	Atf1	RTGACGTA	4.18e-14	2.21e-11	4.57e-08	528	1084	1084	4975	1.12	146	13.47	314	6.31\
89	db/MOUSE/uniprobe_mouse.meme	UP00043_2	Bcl6b_secondary	HNNBCCGCCCCWNMNV	7.28e-15	2.4e-11	4.96e-08	3292	1084	1084	4975	1.04	683	63.01	2495	50.15\
90	db/JASPAR/JASPAR2022_CORE_vertebrates_non-redundant_v2.meme	MA1708.1	ETV7	DGSCGGAAGTR	1.08e-14	3.21e-11	6.65e-08	2979	1084	1084	4975	1.21	575	53.04	2003	40.26\
91	db/JASPAR/JASPAR2022_CORE_vertebrates_non-redundant_v2.meme	MA1651.1	ZFP42	NNNHCAARATGGCTGCCNBNN	1.96e-13	1.78e-10	3.69e-07	910	1084	1084	4975	3.94	127	11.72	261	5.25\
92	db/JASPAR/JASPAR2022_CORE_vertebrates_non-redundant_v2.meme	MA0599.1	KLF5	GCCCCDCCCH	7.8e-14	2.75e-10	5.69e-07	3523	1084	1084	4975	5.4	369	34.04	1144	22.99\
93	db/MOUSE/uniprobe_mouse.meme	UP00056_1	Rfx4_primary	BHCCHTAGCAACSRN	5.47e-13	2.82e-10	5.83e-07	515	1084	1084	4975	1.5	133	12.27	285	5.73\
94	db/EUKARYOTE/jolma2013.meme	ELF1_full		AACCCGGAAGTR	9.29e-13	3.29e-10	6.81e-07	354	1084	1084	4975	1.02	117	10.79	237	4.76\
95	db/JASPAR/JASPAR2022_CORE_vertebrates_non-redundant_v2.meme	MA1517.1	KLF6	NRCCACGCCCH	2.1e-13	4.32e-10	8.95e-07	2055	1084	1084	4975	1.01	472	43.54	1583	31.82\
96	db/EUKARYOTE/jolma2013.meme	SP8_DBD		RCCACGCCCMCY	5.56e-13	1.26e-09	2.61e-06	2272	1084	1084	4975	1.3	436	40.22	1440	28.94\
97	db/EUKARYOTE/jolma2013.meme	YY2_full_1		NCCGCCATNTY	7.91e-13	1.34e-09	2.77e-06	1692	1084	1084	4975	2.92	114	10.52	227	4.56\
98	db/EUKARYOTE/jolma2013.meme	ELF3_DBD		WACCCGGAAGTA	2.53e-12	1.36e-09	2.82e-06	537	1084	1084	4975	2.03	111	10.24	223	4.48\
99	db/MOUSE/uniprobe_mouse.meme	UP00001_1	E2F2_primary	NHWARGGCGCGCSAH	3.86e-12	1.42e-09	2.95e-06	369	1084	1084	4975	1.01	119	10.98	250	5.03\
100	db/MOUSE/uniprobe_mouse.meme	UP00001_2	E2F2_secondary	NNNWYGGCGCCAANNKB	3.28e-12	1.44e-09	2.97e-06	438	1084	1084	4975	1.29	109	10.06	218	4.38\
101	db/MOUSE/uniprobe_mouse.meme	UP00065_1	Zfp161_primary	KGGCGCGCGCRCHYRD	3.5e-12	1.47e-09	3.04e-06	420	1084	1084	4975	1.02	131	12.08	288	5.79\
102	db/JASPAR/JASPAR2022_CORE_vertebrates_non-redundant_v2.meme	MA0747.1	SP8	RCCACGCCCMCY	1.12e-12	2.51e-09	5.2e-06	2246	1084	1084	4975	1.28	435	40.13	1443	29.01\
103	db/MOUSE/uniprobe_mouse.meme	UP00033_2	Zfp410_secondary	NYNYYCCGCCCCDNAHW	9.14e-13	3.21e-09	6.64e-06	3510	1084	1084	4975	1.03	716	66.05	2706	54.39\
104	db/MOUSE/uniprobe_mouse.meme	UP00038_1	Spdef_primary	VHRCATCCGGATHYTY	7.67e-12	6.54e-09	1.35e-05	853	1084	1084	4975	1.17	200	18.45	531	10.67\
105	db/JASPAR/JASPAR2022_CORE_vertebrates_non-redundant_v2.meme	MA0762.1	ETV2	AACCGGAAATR	7.35e-12	6.69e-09	1.39e-05	910	1084	1084	4975	1.01	238	21.96	671	13.49\
106	db/EUKARYOTE/jolma2013.meme	ELF3_full		WACCCGGAAGTAR	1.45e-11	7.02e-09	1.45e-05	485	1084	1084	4975	1.78	110	10.15	228	4.58\
107	db/EUKARYOTE/jolma2013.meme	ETV6_full_1		CCGGAASCGGAAGTR	2.46e-11	8.19e-09	1.7e-05	333	1084	1084	4975	1.11	106	9.78	218	4.38\
108	db/JASPAR/JASPAR2022_CORE_vertebrates_non-redundant_v2.meme	MA1475.1	CREB3L4	GRTGACGTCAYC	1.77e-11	1.03e-08	2.14e-05	586	1084	1084	4975	4.09	74	6.83	122	2.45\
109	db/EUKARYOTE/jolma2013.meme	ETV2_DBD		AACCGGAAATR	1.14e-11	1.06e-08	2.19e-05	923	1084	1084	4975	1.04	236	21.77	667	13.41\
110	db/JASPAR/JASPAR2022_CORE_vertebrates_non-redundant_v2.meme	MA0865.2	E2F8	TTCCCGCCAHWA	3.44e-11	1.71e-08	3.54e-05	498	1084	1084	4975	1.15	130	11.99	297	5.97\
111	db/JASPAR/JASPAR2022_CORE_vertebrates_non-redundant_v2.meme	MA1971.1	ZBED2	NNMMCGAAACCNNV	2.94e-11	1.94e-08	4.01e-05	659	1084	1084	4975	1.14	160	14.76	398	8.00\
112	db/JASPAR/JASPAR2022_CORE_vertebrates_non-redundant_v2.meme	MA1573.2	Thap11	ACTACAABTCCCAG	4.04e-11	2.03e-08	4.21e-05	503	1084	1084	4975	139	46	4.24	53	1.07\
113	db/MOUSE/uniprobe_mouse.meme	UP00076_1	Rfxdc2_primary	NYVCHTAGCAACSRN	4.03e-11	2.34e-08	4.84e-05	581	1084	1084	4975	1.03	164	15.13	414	8.32\
114	db/JASPAR/JASPAR2022_CORE_vertebrates_non-redundant_v2.meme	MA1516.1	KLF3	GRCCRCGCCCH	2.68e-11	2.59e-08	5.36e-05	967	1084	1084	4975	1.16	227	20.94	640	12.86\
115	db/MOUSE/uniprobe_mouse.meme	UP00011_2	Irf6_secondary	NBBACTCYCGGKHDN	2.91e-11	4.29e-08	8.87e-05	1471	1084	1084	4975	1.02	340	31.37	1083	21.77\
116	db/MOUSE/uniprobe_mouse.meme	UP00003_2	E2F3_secondary	NNYWYGGCGCCAMDVBN	1.84e-10	7.34e-08	0.000152	399	1084	1084	4975	1.66	79	7.29	145	2.91\
117	db/JASPAR/JASPAR2022_CORE_vertebrates_non-redundant_v2.meme	MA0146.2	Zfx	SSSGCCBVGGCCTS	6.57e-11	1.49e-07	0.000308	2267	1084	1084	4975	1.4	441	40.68	1513	30.41\
118	db/EUKARYOTE/jolma2013.meme	GMEB2_DBD_1		TTACGYAM	8.94e-10	2.26e-07	0.000468	253	1084	1084	4975	1.15	71	6.55	128	2.57\
119	db/JASPAR/JASPAR2022_CORE_vertebrates_non-redundant_v2.meme	MA0131.2	HINFP	CARCGTCCGCKN	6.12e-10	3.54e-07	0.000734	579	1084	1084	4975	1.1	150	13.84	383	7.70\
120	db/EUKARYOTE/jolma2013.meme	RFX3_DBD_1		BGTTRCCATGGYAACS	7.07e-10	3.55e-07	0.000735	502	1084	1084	4975	1.05	142	13.1	356	7.16\
121	db/EUKARYOTE/jolma2013.meme	RFX5_DBD_3		SGTTRCCATRGCAACS	1.95e-09	5.96e-07	0.00123	305	1084	1084	4975	2.32	80	7.38	158	3.18\
122	db/EUKARYOTE/jolma2013.meme	RFX5_DBD_2		SGTTRCCATRGCAACS	1.95e-09	5.96e-07	0.00123	305	1084	1084	4975	2.32	80	7.38	158	3.18\
123	db/EUKARYOTE/jolma2013.meme	HINFP1_full_1		CARCGTCCGCKN	1.19e-09	7.04e-07	0.00146	593	1084	1084	4975	1.11	149	13.75	384	7.72\
124	db/JASPAR/JASPAR2022_CORE_vertebrates_non-redundant_v2.meme	MA1569.1	TFAP2E	YGCCYSRGGCD	5.69e-10	1.32e-06	0.00272	2312	1084	1084	4975	1.41	425	39.21	1470	29.55\
125	db/JASPAR/JASPAR2022_CORE_vertebrates_non-redundant_v2.meme	MA1554.1	RFX7	CGTTGCYAY	1.41e-09	1.42e-06	0.00295	1012	1084	1084	4975	1.12	219	20.2	643	12.92\
126	db/EUKARYOTE/jolma2013.meme	XBP1_DBD_1		GATGACGTCATC	4.7e-09	1.47e-06	0.00305	313	1084	1084	4975	1.69	80	7.38	162	3.26\
127	db/EUKARYOTE/jolma2013.meme	RFX4_DBD_1		NGTWRCCATGGYWACS	2.52e-09	1.5e-06	0.0031	593	1084	1084	4975	1.49	139	12.82	354	7.12\
128	db/JASPAR/JASPAR2022_CORE_vertebrates_non-redundant_v2.meme	MA1099.2	HES1	GGCRCGTGBC	1.61e-09	1.57e-06	0.00324	971	1084	1084	4975	1.02	240	22.14	725	14.57\
129	db/MOUSE/uniprobe_mouse.meme	UP00084_1	Gmeb1_primary	BHBBKKACGTMMNWNNN	7.92e-09	1.99e-06	0.00412	251	1084	1084	4975	1.14	70	6.46	134	2.69\
130	db/EUKARYOTE/jolma2013.meme	Rfx2_DBD_1		SGTTRCCATGGYAACS	6.33e-09	2.39e-06	0.00495	378	1084	1084	4975	1.28	106	9.78	247	4.96\
131	db/JASPAR/JASPAR2022_CORE_vertebrates_non-redundant_v2.meme	MA0615.1	Gmeb1	BHBBKKACGTMMNWNNN	1.41e-08	3.6e-06	0.00745	255	1084	1084	4975	1.05	78	7.2	161	3.24\
132	db/JASPAR/JASPAR2022_CORE_vertebrates_non-redundant_v2.meme	MA1140.2	JUNB	GATGACGTCAYC	2.1e-08	3.95e-06	0.00818	188	1084	1084	4975	3.25	43	3.97	62	1.25\
133	db/MOUSE/uniprobe_mouse.meme	UP00003_1	E2F3_primary	VHDADGGCGCGCSHW	1.41e-08	4.38e-06	0.00907	311	1084	1084	4975	1.02	94	8.67	212	4.26\
134	db/EUKARYOTE/jolma2013.meme	Tcfap2a_DBD_2		HGCCYSAGGCD	3.06e-09	6.07e-06	0.0126	1982	1084	1084	4975	1.08	419	38.65	1465	29.45\
135	db/MOUSE/uniprobe_mouse.meme	UP00020_1	Atf1_primary	DYKRTGACGTCAYMRN	1.55e-08	7.21e-06	0.0149	464	1084	1084	4975	4.41	65	6	122	2.45\
136	db/JASPAR/JASPAR2022_CORE_vertebrates_non-redundant_v2.meme	MA0088.2	ZNF143	TWCCCAYAATGCAYYG	6.51e-08	7.23e-06	0.015	111	1084	1084	4975	164	12	1.11	2	0.04\
137	db/EUKARYOTE/jolma2013.meme	RFX5_DBD_1		SGTTGCCATGGYAACV	2.67e-08	8.1e-06	0.0168	304	1084	1084	4975	1.08	92	8.49	209	4.20\
138	db/EUKARYOTE/jolma2013.meme	ZNF143_DBD		TWCCCAYAATGCAYYG	6.51e-08	8.14e-06	0.0168	125	1084	1084	4975	167	12	1.11	2	0.04\
139	db/EUKARYOTE/jolma2013.meme	Rfx2_DBD_2		SGTTGCTARGCAACS	4.97e-08	8.45e-06	0.0175	170	1084	1084	4975	2.36	42	3.87	62	1.25\
140	db/JASPAR/JASPAR2022_CORE_vertebrates_non-redundant_v2.meme	MA0510.2	RFX5	SGTTGCCATGGYAACV	3.08e-08	8.78e-06	0.0182	285	1084	1084	4975	5.56	62	5.72	116	2.33\
141	db/JASPAR/JASPAR2022_CORE_vertebrates_non-redundant_v2.meme	MA0605.2	ATF3	RRTGACGTCAYY	4.99e-08	9.64e-06	0.0199	193	1084	1084	4975	1.28	64	5.9	124	2.49\
142	db/EUKARYOTE/jolma2013.meme	ATF7_DBD		NDATGACGTCATMV	5.3e-08	9.86e-06	0.0204	186	1084	1084	4975	4.06	38	3.51	52	1.05\
143	db/MOUSE/uniprobe_mouse.meme	UP00036_2	Myf6_secondary	VNNRACAGVCGCRCC	4.06e-09	1.16e-05	0.024	2855	1084	1084	4975	1.02	583	53.78	2193	44.08\
144	db/JASPAR/JASPAR2022_CORE_vertebrates_non-redundant_v2.meme	MA0006.1	Ahr::Arnt	YGCGTG	1.28e-08	1.17e-05	0.0243	912	1084	1084	4975	1.03	214	19.74	644	12.94\
145	db/JASPAR/JASPAR2022_CORE_vertebrates_non-redundant_v2.meme	MA0107.1	RELA	GGGRATTTCC	1.22e-08	1.17e-05	0.0243	960	1084	1084	4975	1.01	235	21.68	725	14.57\
146	db/EUKARYOTE/jolma2013.meme	EGR1_DBD		HMCGCCCMCGCAHW	2.83e-08	1.32e-05	0.0273	465	1084	1084	4975	1.08	124	11.44	318	6.39\
147	db/JASPAR/JASPAR2022_CORE_vertebrates_non-redundant_v2.meme	MA0834.1	ATF7	NDATGACGTCATMV	8.86e-08	1.35e-05	0.0279	152	1084	1084	4975	2.8	39	3.6	56	1.13\
148	db/JASPAR/JASPAR2022_CORE_vertebrates_non-redundant_v2.meme	MA1684.1	Foxn1	RGAMGC	6.89e-09	1.94e-05	0.0401	2814	1084	1084	4975	1.11	507	46.77	1859	37.37\
149	db/MOUSE/uniprobe_mouse.meme	UP00007_1	Egr1_primary	NCCGCCCCCGCAYK	2.04e-08	2.31e-05	0.0479	1134	1084	1084	4975	1.05	263	24.26	841	16.90\
150	db/EUKARYOTE/jolma2013.meme	RFX3_DBD_2		CGTTGCTARGCAACS	1.93e-07	2.41e-05	0.0498	125	1084	1084	4975	6.45	26	2.4	27	0.54\
151	db/EUKARYOTE/jolma2013.meme	MYBL1_DBD_3		NHAACCGTTAA	7.82e-08	2.85e-05	0.0591	365	1084	1084	4975	1.01	105	9.69	259	5.21\
152	db/JASPAR/JASPAR2022_CORE_vertebrates_non-redundant_v2.meme	MA0024.3	E2F1	TTTGGCGCCAAA	1.31e-07	2.95e-05	0.061	225	1084	1084	4975	1.05	71	6.55	150	3.02\
153	db/MOUSE/uniprobe_mouse.meme	UP00103_1	Jundm2_primary	NSGATGACGTCAYCRH	7.22e-08	3.4e-05	0.0704	471	1084	1084	4975	1.3	115	10.61	293	5.89\
154	db/EUKARYOTE/jolma2013.meme	EGR2_DBD		MCGCCCACGCA	9.56e-08	3.75e-05	0.0776	392	1084	1084	4975	1.01	111	10.24	281	5.65\
155	db/EUKARYOTE/jolma2013.meme	CREB3_full_1		BNRTGACGTCAYCM	1.57e-07	3.79e-05	0.0785	242	1084	1084	4975	1.84	60	5.54	117	2.35\
156	db/JASPAR/JASPAR2022_CORE_vertebrates_non-redundant_v2.meme	MA1716.1	ZNF76	NNTWCCCAYAATGCAHYGCGC	1.04e-07	3.8e-05	0.0787	365	1084	1084	4975	235	15	1.38	6	0.12\
157	db/JASPAR/JASPAR2022_CORE_vertebrates_non-redundant_v2.meme	MA0840.1	Creb5	NATGACGTCAYH	1.54e-07	4.14e-05	0.0856	269	1084	1084	4975	2.39	63	5.81	126	2.53\
158	db/MOUSE/uniprobe_mouse.meme	UP00098_1	Rfx3_primary	HDTSHHCCHTAGCAACVVNWHWH	8.92e-08	4.79e-05	0.0991	537	1084	1084	4975	1.69	112	10.33	284	5.71\
159	db/JASPAR/JASPAR2022_CORE_vertebrates_non-redundant_v2.meme	MA1653.1	ZNF148	YBCCCCTCCCCC	1.72e-08	5.31e-05	0.11	3086	1084	1084	4975	1.01	634	58.49	2448	49.21\
160	db/EUKARYOTE/jolma2013.meme	Creb5_DBD		NATGACGTCAYH	1.88e-07	5.33e-05	0.11	283	1084	1084	4975	2.41	64	5.9	130	2.61\
161	db/JASPAR/JASPAR2022_CORE_vertebrates_non-redundant_v2.meme	MA1931.1	ELK1::HOXA1	ACCGGAAGTAATTA	1.95e-07	6.26e-05	0.13	322	1084	1084	4975	1.06	93	8.58	224	4.50\
162	db/EUKARYOTE/jolma2013.meme	E2F1_DBD_2		TTTGGCGCCAAA	3.48e-07	8.01e-05	0.166	230	1084	1084	4975	1.05	71	6.55	155	3.12\
163	db/EUKARYOTE/jolma2013.meme	CENPB_full		CCCGCDTNNWRCGAA	4.58e-07	8.05e-05	0.167	176	1084	1084	4975	1.42	43	3.97	72	1.45\
164	db/EUKARYOTE/jolma2013.meme	RFX2_DBD_1		SGTTGCCATGGYAACS	2.9e-07	8.2e-05	0.17	283	1084	1084	4975	1.09	83	7.66	193	3.88\
165	db/EUKARYOTE/jolma2013.meme	ARNTL_DBD		GTCACGTGAC	4.23e-07	9.25e-05	0.192	219	1084	1084	4975	1.2	65	6	137	2.75\
166	db/EUKARYOTE/jolma2013.meme	Rfx3_DBD		SGTTGCCATGGYAACG	6.49e-07	0.000133	0.275	205	1084	1084	4975	1.21	64	5.9	136	2.73\
167	db/EUKARYOTE/jolma2013.meme	IRF5_full_2		HACCGAAACYA	2.44e-07	0.000138	0.286	565	1084	1084	4975	1.03	145	13.38	410	8.24\
168	db/EUKARYOTE/jolma2013.meme	JDP2_full_2		GATGACGTCAYC	6.06e-07	0.000139	0.287	229	1084	1084	4975	3.18	51	4.7	96	1.93\
169	db/MOUSE/uniprobe_mouse.meme	UP00093_2	Klf7_secondary	VRNBATACGCCCHANHN	4.7e-07	0.000151	0.312	320	1084	1084	4975	1.08	89	8.21	216	4.34\
170	db/JASPAR/JASPAR2022_CORE_vertebrates_non-redundant_v2.meme	MA0656.1	JDP2	GATGACGTCAYC	8.38e-07	0.000163	0.336	194	1084	1084	4975	1.03	62	5.72	131	2.63\
171	db/EUKARYOTE/jolma2013.meme	E2F1_DBD_1		WWTGGCGCCAAA	7.43e-07	0.000172	0.355	231	1084	1084	4975	1.38	58	5.35	118	2.37\
172	db/EUKARYOTE/jolma2013.meme	RFX4_DBD_2		SGTTGCTARGCAACG	1.23e-06	0.000191	0.396	156	1084	1084	4975	4.02	34	3.14	51	1.03\
173	db/JASPAR/JASPAR2022_CORE_vertebrates_non-redundant_v2.meme	MA0600.2	RFX2	SGTTGCCATGGYAACS	7.99e-07	0.000205	0.423	256	1084	1084	4975	1.89	69	6.37	153	3.08\
174	db/JASPAR/JASPAR2022_CORE_vertebrates_non-redundant_v2.meme	MA0609.2	CREM	NNDGTGACGTCACHNN	2.28e-07	0.000224	0.463	979	1084	1084	4975	3.67	93	8.58	225	4.52\
175	db/JASPAR/JASPAR2022_CORE_vertebrates_non-redundant_v2.meme	MA0472.2	EGR2	MCGCCCACGCA	6.16e-07	0.000234	0.483	379	1084	1084	4975	1.02	105	9.69	273	5.49\
176	db/EUKARYOTE/jolma2013.meme	TFAP2A_DBD_2		HGCCYSAGGCD	1.03e-07	0.000234	0.484	2264	1084	1084	4975	1.13	449	41.42	1642	33.01\
177	db/JASPAR/JASPAR2022_CORE_vertebrates_non-redundant_v2.meme	MA1583.1	ZFP57	NNVTTGCCGCANN	6.23e-07	0.000243	0.503	390	1084	1084	4975	1.34	92	8.49	228	4.58\
178	db/EUKARYOTE/jolma2013.meme	EGR2_full		NHMCGCCCACGCAHH	4.99e-07	0.000248	0.514	498	1084	1084	4975	1.06	127	11.72	350	7.04\
179	db/JASPAR/JASPAR2022_CORE_vertebrates_non-redundant_v2.meme	MA1717.1	ZNF784	GTACYTACCGH	5.84e-07	0.000286	0.593	490	1084	1084	4975	1.96	76	7.01	174	3.50\
180	db/JASPAR/JASPAR2022_CORE_vertebrates_non-redundant_v2.meme	MA0101.1	REL	BGGRNWTTCC	1.6e-07	0.000298	0.617	1857	1084	1084	4975	1.15	362	33.39	1274	25.61\
181	db/EUKARYOTE/jolma2013.meme	Jdp2_DBD_2		GATGACGTCAYC	1.49e-06	0.000306	0.634	205	1084	1084	4975	7.62	33	3.04	49	0.98\
182	db/EUKARYOTE/jolma2013.meme	JDP2_DBD_2		GATGACGTCAYC	1.53e-06	0.000319	0.66	209	1084	1084	4975	2.42	49	4.52	94	1.89\
183	db/JASPAR/JASPAR2022_CORE_vertebrates_non-redundant_v2.meme	MA1145.1	FOSL2::JUND	NNRTGACGTCAYHSN	4.67e-07	0.000334	0.691	715	1084	1084	4975	8.77	50	4.61	92	1.85\
184	db/JASPAR/JASPAR2022_CORE_vertebrates_non-redundant_v2.meme	MA1509.1	IRF6	ACCGAAACT	1.38e-06	0.000354	0.734	257	1084	1084	4975	1.01	76	7.01	179	3.60\
185	db/JASPAR/JASPAR2022_CORE_vertebrates_non-redundant_v2.meme	MA1131.1	FOSL2::JUN	GRTGACGTMAT	4.96e-07	0.00036	0.745	726	1084	1084	4975	1.24	161	14.85	476	9.57\
186	db/JASPAR/JASPAR2022_CORE_vertebrates_non-redundant_v2.meme	MA0864.2	E2F2	RWTTTGGCGCCAWWWY	2.19e-06	0.000379	0.785	173	1084	1084	4975	1.03	56	5.17	117	2.35\
187	db/EUKARYOTE/jolma2013.meme	IRF9_full		AACGAAACCGAAACT	4.72e-06	0.000439	0.908	93	1084	1084	4975	1.49	32	2.95	50	1.01\
188	db/JASPAR/JASPAR2022_CORE_vertebrates_non-redundant_v2.meme	MA0039.4	KLF4	NNCCCCACCCHN	1.39e-07	0.000511	1.06	3675	1084	1084	4975	1.01	732	67.53	2942	59.14\
189	db/JASPAR/JASPAR2022_CORE_vertebrates_non-redundant_v2.meme	MA1127.1	FOSB::JUN	GATGACGTCAT	7.67e-07	0.000549	1.14	716	1084	1084	4975	6.72	51	4.7	97	1.95\
190	db/EUKARYOTE/jolma2013.meme	YY2_DBD		RWCCGCCATTW	1.12e-06	0.000615	1.27	550	1084	1084	4975	3.3	45	4.15	81	1.63\
191	db/JASPAR/JASPAR2022_CORE_vertebrates_non-redundant_v2.meme	MA0799.2	RFX4	BSGTTGCYWRGCAACSV	6.43e-06	0.000643	1.33	100	1084	1084	4975	37	18	1.66	17	0.34\
192	db/EUKARYOTE/jolma2013.meme	HEY2_DBD		GRCACGTGCC	1.28e-06	0.00103	2.14	806	1084	1084	4975	1.03	190	17.53	597	12.00\
193	db/EUKARYOTE/jolma2013.meme	Klf12_DBD		GRCCACGCCCWHHWH	1.82e-06	0.00112	2.31	613	1084	1084	4975	1.03	153	14.11	458	9.21\
194	db/JASPAR/JASPAR2022_CORE_vertebrates_non-redundant_v2.meme	MA1143.1	FOSL1::JUND	RTGACGTMAY	9.01e-07	0.00126	2.6	1397	1084	1084	4975	2.27	91	8.39	227	4.56\
195	db/JASPAR/JASPAR2022_CORE_vertebrates_non-redundant_v2.meme	MA0814.2	TFAP2C	NNGCCTGAGGCGNN	5.31e-07	0.00128	2.65	2415	1084	1084	4975	1.04	496	45.76	1874	37.67\
196	db/EUKARYOTE/jolma2013.meme	EGR4_DBD_1		NHMCGCCCACGCAHWT	2.12e-06	0.00141	2.91	663	1084	1084	4975	1.38	124	11.44	351	7.06\
197	db/EUKARYOTE/jolma2013.meme	MYBL2_DBD_3		WHAACCGTTAH	3.71e-06	0.00155	3.21	418	1084	1084	4975	1.14	99	9.13	265	5.33\
198	db/JASPAR/JASPAR2022_CORE_vertebrates_non-redundant_v2.meme	MA1932.1	ELK1::HOXB13	ACCGGAAGTHGTAAAV	8.56e-06	0.00155	3.21	181	1084	1084	4975	1.26	50	4.61	105	2.11\
199	db/JASPAR/JASPAR2022_CORE_vertebrates_non-redundant_v2.meme	MA1711.1	ZNF343	CCGCTTCMCCDCGGCMV	6.1e-06	0.00158	3.27	259	1084	1084	4975	1.33	67	6.18	158	3.18\
200	db/JASPAR/JASPAR2022_CORE_vertebrates_non-redundant_v2.meme	MA1133.1	JUN::JUNB	KRTGACGTCATN	1.8e-06	0.0016	3.3	887	1084	1084	4975	7.94	44	4.06	80	1.61\
201	db/MOUSE/uniprobe_mouse.meme	UP00049_2	Sp100_secondary	YBCGTCGNBTAAWNB	1.78e-05	0.00199	4.13	112	1084	1084	4975	1.06	36	3.32	66	1.33\
202	db/EUKARYOTE/jolma2013.meme	RFX2_DBD_2		CGTTGCTARGCAACS	3.34e-05	0.00227	4.69	68	1084	1084	4975	8	16	1.48	16	0.32\
203	db/JASPAR/JASPAR2022_CORE_vertebrates_non-redundant_v2.meme	MA0653.1	IRF9	AACGAAACCGAAACT	3.32e-05	0.00242	5.01	73	1084	1084	4975	1.17	27	2.49	43	0.86\
204	db/JASPAR/JASPAR2022_CORE_vertebrates_non-redundant_v2.meme	MA1951.1	FOS	BGATGACGTCATCR	9.47e-06	0.00243	5.03	257	1084	1084	4975	1.45	65	6	154	3.10\
205	db/JASPAR/JASPAR2022_CORE_vertebrates_non-redundant_v2.meme	MA0733.1	EGR4	NHMCGCCCACGCAHWT	3.78e-06	0.00247	5.11	654	1084	1084	4975	1.28	131	12.08	382	7.68\
206	db/JASPAR/JASPAR2022_CORE_vertebrates_non-redundant_v2.meme	MA1139.1	FOSL2::JUNB	DATGACGTCATH	5.67e-06	0.00348	7.2	615	1084	1084	4975	10.8	40	3.69	73	1.47\
207	db/JASPAR/JASPAR2022_CORE_vertebrates_non-redundant_v2.meme	MA1136.1	FOSB::JUNB	RTGACGTCAT	5.45e-06	0.00406	8.39	745	1084	1084	4975	1.93	112	10.33	315	6.33\
208	db/MOUSE/uniprobe_mouse.meme	UP00092_1	Myb_primary	NTDDHAACCGTTAWHHN	1.11e-05	0.00432	8.95	392	1084	1084	4975	1.71	68	6.27	165	3.32\
209	db/JASPAR/JASPAR2022_CORE_vertebrates_non-redundant_v2.meme	MA0616.2	HES2	GGCACGTGYC	6.75e-06	0.00479	9.91	711	1084	1084	4975	1.02	169	15.59	533	10.71}

## Sheet: Motif_enr_table
rank	motif_alt_ID	consensus	p-value	adj_p-value	%TP	%FP
1	Eomes_secondary	NBVRAGGTGTYGSCBN	3.39e-07	0.000318	9.52	0.36
2	IRF5_full_2	HACCGAAACYA	2.58e-06	0.00101	19.05	3.54
3	ELK4	BCRCTTCCGGB	1.24e-06	0.00191	53.97	25.21
4	ELF2	AAMCCGGAAGTR	2.45e-06	0.00251	36.51	13.01
5	EHF_full	WACCCGGAAGTA	6.05e-06	0.00371	31.75	10.65
