# Supplementary material for: Evidence of innate training in bovine γδ T cells following subcutaneous BCG administration
Source: Front Immunol. 2024 Jul 18;15:1423843. doi: 10.3389/fimmu.2024.1423843 (PMC11295143; doi:10.3389/fimmu.2024.1423843)
Supplement: Supplementary Material 5 — Motif enrichment results. [file Table_3.xlsx]

## Sheet: bcg_upregulated
GO Term	Description	P-value	FDR q-value	Enrichment	N	B	n	b	Genes
GO:0050776	regulation of immune response	6.98e-06	0.104	1.69	13745	775	755	72	[VAV3 - vav 3 guanine nucleotide exchange factor, LGMN - legumain, BIRC3 - baculoviral iap repeat containing 3, SYK - spleen tyrosine kinase, CDC42 - cell division cycle 42, HMGB2 - high mobility group box 2, SUPT6H - suppressor of ty 6 homolog (s. cerevisiae), MLH1 - mutl homolog 1, colon cancer, nonpolyposis type 2 (e. coli), ABL1 - c-abl oncogene 1, non-receptor tyrosine kinase, SPN - sialopho…
GO:0051641	cellular localization	9.95e-06	0.0742	1.4	13745	1854	755	143	[SPTAN1 - spectrin, alpha, non-erythrocytic 1, TSPAN14 - tetraspanin 14, CDK1 - cyclin-dependent kinase 1, DTX3L - deltex 3-like (drosophila), KIF20B - kinesin family member 20b, CEP89 - centrosomal protein 89kda, FNTA - farnesyltransferase, caax box, alpha, CDC42 - cell division cycle 42, SCFD1 - sec1 family domain containing 1, CDH2 - cadherin 2, type 1, n-cadherin (neuronal), CNTNAP1 - contact…
GO:0008104	protein localization	1.49e-05	0.0739	1.43	13745	1586	755	125	[TSPAN14 - tetraspanin 14, CDK1 - cyclin-dependent kinase 1, DTX3L - deltex 3-like (drosophila), FNTA - farnesyltransferase, caax box, alpha, KIF20B - kinesin family member 20b, CDC42 - cell division cycle 42, SCFD1 - sec1 family domain containing 1, CDH2 - cadherin 2, type 1, n-cadherin (neuronal), CNTNAP1 - contactin associated protein 1, SPAG5 - sperm associated antigen 5, ABL1 - c-abl oncogen…
GO:0031324	negative regulation of cellular metabolic process	2.09e-05	0.078	1.36	13745	2056	755	154	[DDX5 - dead (asp-glu-ala-asp) box helicase 5, DTX3L - deltex 3-like (drosophila), NAF1 - nuclear assembly factor 1 ribonucleoprotein, SCFD1 - sec1 family domain containing 1, ZNF174 - zinc finger protein 174, MLH1 - mutl homolog 1, colon cancer, nonpolyposis type 2 (e. coli), ABL1 - c-abl oncogene 1, non-receptor tyrosine kinase, ZNF566 - zinc finger protein 566, COX11 - cytochrome c oxidase ass…
GO:0033036	macromolecule localization	2.84e-05	0.0848	1.42	13745	1608	755	125	[TSPAN14 - tetraspanin 14, CDK1 - cyclin-dependent kinase 1, DTX3L - deltex 3-like (drosophila), FNTA - farnesyltransferase, caax box, alpha, KIF20B - kinesin family member 20b, CDC42 - cell division cycle 42, SCFD1 - sec1 family domain containing 1, CDH2 - cadherin 2, type 1, n-cadherin (neuronal), CNTNAP1 - contactin associated protein 1, SPAG5 - sperm associated antigen 5, ABL1 - c-abl oncogen…
GO:0032663	regulation of interleukin-2 production	2.91e-05	0.0723	4.35	13745	46	755	11	[LAG3 - lymphocyte-activation gene 3, TRAF6 - tnf receptor-associated factor 6, e3 ubiquitin protein ligase, ABL1 - c-abl oncogene 1, non-receptor tyrosine kinase, ZFP36 - zfp36 ring finger protein, IRF4 - interferon regulatory factor 4, TRAF2 - tnf receptor-associated factor 2, HDAC7 - histone deacetylase 7, EZR - ezrin, PRKCQ - protein kinase c, theta, MAP3K7 - mitogen-activated protein kinase …
GO:0019222	regulation of metabolic process	3.35e-05	0.0714	1.18	13745	5302	755	344	[ZNF420 - zinc finger protein 420, EXOSC9 - exosome component 9, RBM39 - rna binding motif protein 39, MBNL2 - muscleblind-like splicing regulator 2, NAF1 - nuclear assembly factor 1 ribonucleoprotein, RFX2 - regulatory factor x, 2 (influences hla class ii expression), RFX1 - regulatory factor x, 1 (influences hla class ii expression), ABL1 - c-abl oncogene 1, non-receptor tyrosine kinase, PRMT1 …
GO:0031323	regulation of cellular metabolic process	4.01e-05	0.0749	1.19	13745	4871	755	319	[ZNF420 - zinc finger protein 420, EXOSC9 - exosome component 9, RBM39 - rna binding motif protein 39, MBNL2 - muscleblind-like splicing regulator 2, NAF1 - nuclear assembly factor 1 ribonucleoprotein, RFX2 - regulatory factor x, 2 (influences hla class ii expression), RFX1 - regulatory factor x, 1 (influences hla class ii expression), ABL1 - c-abl oncogene 1, non-receptor tyrosine kinase, PRMT1 …
GO:0051649	establishment of localization in cell	5.63e-05	0.0934	1.42	13745	1460	755	114	[SPTAN1 - spectrin, alpha, non-erythrocytic 1, DTX3L - deltex 3-like (drosophila), CDC42 - cell division cycle 42, SCFD1 - sec1 family domain containing 1, TRAPPC6A - trafficking protein particle complex 6a, SGSM3 - small g protein signaling modulator 3, MLH1 - mutl homolog 1, colon cancer, nonpolyposis type 2 (e. coli), PMAIP1 - phorbol-12-myristate-13-acetate-induced protein 1, ZDHHC24 - zinc f…
GO:0051172	negative regulation of nitrogen compound metabolic process	6.05e-05	0.0904	1.36	13745	1921	755	143	[DDX5 - dead (asp-glu-ala-asp) box helicase 5, DTX3L - deltex 3-like (drosophila), NAF1 - nuclear assembly factor 1 ribonucleoprotein, ZNF174 - zinc finger protein 174, MLH1 - mutl homolog 1, colon cancer, nonpolyposis type 2 (e. coli), ABL1 - c-abl oncogene 1, non-receptor tyrosine kinase, ZNF566 - zinc finger protein 566, LGALS3 - lectin, galactoside-binding, soluble, 3, PPP1R15B - protein phos…
GO:1903706	regulation of hemopoiesis	6.9e-05	0.0937	1.88	13745	396	755	41	[PSMD14 - proteasome (prosome, macropain) 26s subunit, non-atpase, 14, MYSM1 - myb-like, swirm and mpn domains 1, SYK - spleen tyrosine kinase, JUN - jun proto-oncogene, BAD - bcl2-associated agonist of cell death, HMGB2 - high mobility group box 2, B2M - beta-2-microglobulin, ABL1 - c-abl oncogene 1, non-receptor tyrosine kinase, PRMT1 - protein arginine methyltransferase 1, NLRP3 - nlr family, …
GO:0050790	regulation of catalytic activity	8.46e-05	0.105	1.34	13745	2031	755	149	[CDC25A - cell division cycle 25a, ANP32E - acidic (leucine-rich) nuclear phosphoprotein 32 family, member e, SH3BP1 - sh3-domain binding protein 1, LGMN - legumain, CDK1 - cyclin-dependent kinase 1, DTX3L - deltex 3-like (drosophila), BIRC3 - baculoviral iap repeat containing 3, FNTA - farnesyltransferase, caax box, alpha, CDC42 - cell division cycle 42, NAF1 - nuclear assembly factor 1 ribonucl…
GO:0002697	regulation of immune effector process	8.76e-05	0.101	2	13745	309	755	34	[SYK - spleen tyrosine kinase, DTX3L - deltex 3-like (drosophila), BIRC3 - baculoviral iap repeat containing 3, PROS1 - protein s (alpha), ARRB2 - arrestin, beta 2, RPS19 - ribosomal protein s19, B2M - beta-2-microglobulin, AZGP1 - alpha-2-glycoprotein 1, zinc-binding, SUPT6H - suppressor of ty 6 homolog (s. cerevisiae), MLH1 - mutl homolog 1, colon cancer, nonpolyposis type 2 (e. coli), NLRP3 - …
GO:0060255	regulation of macromolecule metabolic process	9.89e-05	0.105	1.18	13745	4834	755	314	[ZNF420 - zinc finger protein 420, EXOSC9 - exosome component 9, RBM39 - rna binding motif protein 39, MBNL2 - muscleblind-like splicing regulator 2, NAF1 - nuclear assembly factor 1 ribonucleoprotein, RFX2 - regulatory factor x, 2 (influences hla class ii expression), RFX1 - regulatory factor x, 1 (influences hla class ii expression), ABL1 - c-abl oncogene 1, non-receptor tyrosine kinase, PRMT1 …
GO:0009892	negative regulation of metabolic process	0.000112	0.112	1.3	13745	2369	755	169	[EXOSC9 - exosome component 9, LGMN - legumain, DDX5 - dead (asp-glu-ala-asp) box helicase 5, DTX3L - deltex 3-like (drosophila), SCFD1 - sec1 family domain containing 1, NAF1 - nuclear assembly factor 1 ribonucleoprotein, ZNF174 - zinc finger protein 174, MLH1 - mutl homolog 1, colon cancer, nonpolyposis type 2 (e. coli), ABL1 - c-abl oncogene 1, non-receptor tyrosine kinase, COX11 - cytochrome …
GO:0035556	intracellular signal transduction	0.000117	0.109	1.41	13745	1392	755	108	[SPTAN1 - spectrin, alpha, non-erythrocytic 1, DDX5 - dead (asp-glu-ala-asp) box helicase 5, CDK1 - cyclin-dependent kinase 1, BIRC3 - baculoviral iap repeat containing 3, CDC42 - cell division cycle 42, FLT3LG - fms-related tyrosine kinase 3 ligand, SGSM3 - small g protein signaling modulator 3, ABL1 - c-abl oncogene 1, non-receptor tyrosine kinase, PRMT1 - protein arginine methyltransferase 1, …
GO:0045184	establishment of protein localization	0.000117	0.103	1.46	13745	1145	755	92	[MAN1A1 - mannosidase, alpha, class 1a, member 1, AP2A1 - adaptor-related protein complex 2, alpha 1 subunit, AP2B1 - adaptor-related protein complex 2, beta 1 subunit, DTX3L - deltex 3-like (drosophila), SYK - spleen tyrosine kinase, CANX - calnexin, SCFD1 - sec1 family domain containing 1, RPL18 - ribosomal protein l18, FUZ - fuzzy planar cell polarity protein, RPL11 - ribosomal protein l11, LI…
GO:0080090	regulation of primary metabolic process	0.000122	0.101	1.18	13745	4741	755	308	[ZNF420 - zinc finger protein 420, EXOSC9 - exosome component 9, RBM39 - rna binding motif protein 39, MBNL2 - muscleblind-like splicing regulator 2, NAF1 - nuclear assembly factor 1 ribonucleoprotein, RFX2 - regulatory factor x, 2 (influences hla class ii expression), RFX1 - regulatory factor x, 1 (influences hla class ii expression), ABL1 - c-abl oncogene 1, non-receptor tyrosine kinase, PRMT1 …
GO:0010605	negative regulation of macromolecule metabolic process	0.000128	0.1	1.31	13745	2162	755	156	[EXOSC9 - exosome component 9, LGMN - legumain, DDX5 - dead (asp-glu-ala-asp) box helicase 5, DTX3L - deltex 3-like (drosophila), NAF1 - nuclear assembly factor 1 ribonucleoprotein, ZNF174 - zinc finger protein 174, MLH1 - mutl homolog 1, colon cancer, nonpolyposis type 2 (e. coli), ABL1 - c-abl oncogene 1, non-receptor tyrosine kinase, ZNF566 - zinc finger protein 566, LGALS3 - lectin, galactosi…
GO:0034976	response to endoplasmic reticulum stress	0.000129	0.0961	2.2	13745	215	755	26	[MAN1A1 - mannosidase, alpha, class 1a, member 1, YOD1 - yod1 deubiquitinase, ATP2A2 - atpase, ca++ transporting, cardiac muscle, slow twitch 2, JUN - jun proto-oncogene, CANX - calnexin, TMX1 - thioredoxin-related transmembrane protein 1, SRPRB - signal recognition particle receptor, b subunit, ATP6V0D1 - atpase, h+ transporting, lysosomal 38kda, v0 subunit d1, CREB3L2 - camp responsive element …
GO:1902105	regulation of leukocyte differentiation	0.000134	0.0955	2.12	13745	240	755	28	[SYK - spleen tyrosine kinase, JUN - jun proto-oncogene, BAD - bcl2-associated agonist of cell death, ABL1 - c-abl oncogene 1, non-receptor tyrosine kinase, NLRP3 - nlr family, pyrin domain containing 3, TLR3 - toll-like receptor 3, POU4F1 - pou class 4 homeobox 1, MYC - v-myc avian myelocytomatosis viral oncogene homolog, RARA - retinoic acid receptor, alpha, RUNX3 - runt-related transcription f…
GO:0002682	regulation of immune system process	0.000162	0.11	1.44	13745	1217	755	96	[VAV3 - vav 3 guanine nucleotide exchange factor, LGMN - legumain, DTX3L - deltex 3-like (drosophila), SYK - spleen tyrosine kinase, BIRC3 - baculoviral iap repeat containing 3, CDC42 - cell division cycle 42, FLT3LG - fms-related tyrosine kinase 3 ligand, HMGB2 - high mobility group box 2, SUPT6H - suppressor of ty 6 homolog (s. cerevisiae), MLH1 - mutl homolog 1, colon cancer, nonpolyposis type…
GO:0002428	antigen processing and presentation of peptide antigen via MHC class Ib	0.000165	0.107	18.21	13745	3	755	3	[AZGP1 - alpha-2-glycoprotein 1, zinc-binding, TAP2 - transporter 2, atp-binding cassette, sub-family b (mdr/tap), B2M - beta-2-microglobulin]
GO:0046907	intracellular transport	0.00019	0.118	1.43	13745	1238	755	97	[SPTAN1 - spectrin, alpha, non-erythrocytic 1, DTX3L - deltex 3-like (drosophila), CDC42 - cell division cycle 42, SCFD1 - sec1 family domain containing 1, TRAPPC6A - trafficking protein particle complex 6a, SGSM3 - small g protein signaling modulator 3, ZDHHC24 - zinc finger, dhhc-type containing 24, CREB3L2 - camp responsive element binding protein 3-like 2, APBA1 - amyloid beta (a4) precursor …
GO:0015833	peptide transport	0.000193	0.115	1.46	13745	1100	755	88	[MAN1A1 - mannosidase, alpha, class 1a, member 1, AP2A1 - adaptor-related protein complex 2, alpha 1 subunit, AP2B1 - adaptor-related protein complex 2, beta 1 subunit, DTX3L - deltex 3-like (drosophila), SYK - spleen tyrosine kinase, CANX - calnexin, SCFD1 - sec1 family domain containing 1, RPL18 - ribosomal protein l18, FUZ - fuzzy planar cell polarity protein, RPL11 - ribosomal protein l11, LI…
GO:0071705	nitrogen compound transport	0.000233	0.134	1.39	13745	1417	755	108	[DTX3L - deltex 3-like (drosophila), SCFD1 - sec1 family domain containing 1, SGSM3 - small g protein signaling modulator 3, ZDHHC24 - zinc finger, dhhc-type containing 24, SLC25A15 - solute carrier family 25 (mitochondrial carrier; ornithine transporter) member 15, APBA1 - amyloid beta (a4) precursor protein-binding, family a, member 1, DERL1 - derlin 1, SLC25A2 - solute carrier family 25 (mitoc…
GO:0015031	protein transport	0.000236	0.131	1.46	13745	1076	755	86	[MAN1A1 - mannosidase, alpha, class 1a, member 1, AP2A1 - adaptor-related protein complex 2, alpha 1 subunit, AP2B1 - adaptor-related protein complex 2, beta 1 subunit, DTX3L - deltex 3-like (drosophila), SYK - spleen tyrosine kinase, CANX - calnexin, SCFD1 - sec1 family domain containing 1, RPL18 - ribosomal protein l18, FUZ - fuzzy planar cell polarity protein, RPL11 - ribosomal protein l11, LI…
GO:0019882	antigen processing and presentation	0.000239	0.127	2.29	13745	175	755	22	[PSMD14 - proteasome (prosome, macropain) 26s subunit, non-atpase, 14, AP2A1 - adaptor-related protein complex 2, alpha 1 subunit, AP2B1 - adaptor-related protein complex 2, beta 1 subunit, LGMN - legumain, PSMA6 - proteasome (prosome, macropain) subunit, alpha type, 6, DCTN4 - dynactin 4 (p62), PSMA3 - proteasome (prosome, macropain) subunit, alpha type, 3, AP1S1 - adaptor-related protein comple…
GO:0042886	amide transport	0.000259	0.133	1.44	13745	1125	755	89	[MAN1A1 - mannosidase, alpha, class 1a, member 1, AP2A1 - adaptor-related protein complex 2, alpha 1 subunit, AP2B1 - adaptor-related protein complex 2, beta 1 subunit, DTX3L - deltex 3-like (drosophila), SYK - spleen tyrosine kinase, CANX - calnexin, SCFD1 - sec1 family domain containing 1, RPL18 - ribosomal protein l18, FUZ - fuzzy planar cell polarity protein, ABCG2 - atp-binding cassette, sub…
GO:0007050	cell cycle arrest	0.000323	0.161	2.56	13745	121	755	17	[RRAGB - ras-related gtp binding b, PRKAB2 - protein kinase, amp-activated, beta 2 non-catalytic subunit, KMT2E - lysine (k)-specific methyltransferase 2e, TGFB1 - transforming growth factor, beta 1, KIF20B - kinesin family member 20b, LAMTOR5 - late endosomal/lysosomal adaptor, mapk and mtor activator 5, PPP1R15A - protein phosphatase 1, regulatory subunit 15a, DHCR24 - 24-dehydrocholesterol red…
GO:0050851	antigen receptor-mediated signaling pathway	0.000412	0.199	2.3	13745	158	755	20	[PSMD14 - proteasome (prosome, macropain) 26s subunit, non-atpase, 14, ZC3H12A - zinc finger ccch-type containing 12a, VAV3 - vav 3 guanine nucleotide exchange factor, CBLB - cbl proto-oncogene b, e3 ubiquitin protein ligase, PSMA6 - proteasome (prosome, macropain) subunit, alpha type, 6, SYK - spleen tyrosine kinase, PSMA3 - proteasome (prosome, macropain) subunit, alpha type, 3, PRKCQ - protein…
GO:0002761	regulation of myeloid leukocyte differentiation	0.000435	0.203	2.68	13745	102	755	15	[CD101 - cd101 molecule, TGFB1 - transforming growth factor, beta 1, CLDN18 - claudin 18, JUN - jun proto-oncogene, GNAS - gnas complex locus, TREM2 - triggering receptor expressed on myeloid cells 2, RUNX1 - runt-related transcription factor 1, TRAF6 - tnf receptor-associated factor 6, e3 ubiquitin protein ligase, FOS - fbj murine osteosarcoma viral oncogene homolog, UBASH3B - ubiquitin associat…
GO:0048002	antigen processing and presentation of peptide antigen	0.000477	0.216	2.34	13745	148	755	19	[PSMD14 - proteasome (prosome, macropain) 26s subunit, non-atpase, 14, AP2A1 - adaptor-related protein complex 2, alpha 1 subunit, AP2B1 - adaptor-related protein complex 2, beta 1 subunit, LGMN - legumain, PSMA6 - proteasome (prosome, macropain) subunit, alpha type, 6, DCTN4 - dynactin 4 (p62), PSMA3 - proteasome (prosome, macropain) subunit, alpha type, 3, AP1S1 - adaptor-related protein comple…
GO:0051338	regulation of transferase activity	0.000487	0.214	1.48	13745	871	755	71	[CDC25A - cell division cycle 25a, VAV3 - vav 3 guanine nucleotide exchange factor, CDK1 - cyclin-dependent kinase 1, DTX3L - deltex 3-like (drosophila), SYK - spleen tyrosine kinase, CDC42 - cell division cycle 42, NAF1 - nuclear assembly factor 1 ribonucleoprotein, MDFIC - myod family inhibitor domain containing, RPL11 - ribosomal protein l11, ABL1 - c-abl oncogene 1, non-receptor tyrosine kina…
GO:0032743	positive regulation of interleukin-2 production	0.000495	0.211	4.72	13745	27	755	7	[TRAF6 - tnf receptor-associated factor 6, e3 ubiquitin protein ligase, ABL1 - c-abl oncogene 1, non-receptor tyrosine kinase, IRF4 - interferon regulatory factor 4, TRAF2 - tnf receptor-associated factor 2, PRKCQ - protein kinase c, theta, MAP3K7 - mitogen-activated protein kinase kinase kinase 7, RUNX1 - runt-related transcription factor 1]
GO:0080134	regulation of response to stress	0.000495	0.205	1.39	13745	1288	755	98	[LGMN - legumain, DDX5 - dead (asp-glu-ala-asp) box helicase 5, BIRC3 - baculoviral iap repeat containing 3, DTX3L - deltex 3-like (drosophila), CDC42 - cell division cycle 42, ABL1 - c-abl oncogene 1, non-receptor tyrosine kinase, PRMT1 - protein arginine methyltransferase 1, TRPC3 - transient receptor potential cation channel, subfamily c, member 3, PMAIP1 - phorbol-12-myristate-13-acetate-indu…
GO:0048523	negative regulation of cellular process	0.000506	0.204	1.19	13745	3850	755	252	[SH3BP1 - sh3-domain binding protein 1, SPTAN1 - spectrin, alpha, non-erythrocytic 1, KIF20B - kinesin family member 20b, NAF1 - nuclear assembly factor 1 ribonucleoprotein, PRMT1 - protein arginine methyltransferase 1, ABL1 - c-abl oncogene 1, non-receptor tyrosine kinase, SPN - sialophorin, COX11 - cytochrome c oxidase assembly homolog 11 (yeast), ZNF566 - zinc finger protein 566, LGALS3 - lect…
GO:0048583	regulation of response to stimulus	0.000542	0.213	1.21	13745	3424	755	227	[SH3BP1 - sh3-domain binding protein 1, TSPAN14 - tetraspanin 14, PRMT1 - protein arginine methyltransferase 1, ABL1 - c-abl oncogene 1, non-receptor tyrosine kinase, SPN - sialophorin, TRPC3 - transient receptor potential cation channel, subfamily c, member 3, MTPN - myotrophin, PMAIP1 - phorbol-12-myristate-13-acetate-induced protein 1, LCP2 - lymphocyte cytosolic protein 2 (sh2 domain containi…
GO:0070373	negative regulation of ERK1 and ERK2 cascade	0.000572	0.219	3.18	13745	63	755	11	[EIF3A - eukaryotic translation initiation factor 3, subunit a, ABL1 - c-abl oncogene 1, non-receptor tyrosine kinase, DUSP4 - dual specificity phosphatase 4, SLC9A3R1 - solute carrier family 9, subfamily a (nhe3, cation proton antiporter 3), member 3 regulator 1, DUSP1 - dual specificity phosphatase 1, EZR - ezrin, PIN1 - peptidylprolyl cis/trans isomerase, nima-interacting 1, DUSP10 - dual spec…
GO:0043085	positive regulation of catalytic activity	0.000576	0.215	1.4	13745	1184	755	91	[VAV3 - vav 3 guanine nucleotide exchange factor, IQGAP2 - iq motif containing gtpase activating protein 2, SH3BP1 - sh3-domain binding protein 1, LGMN - legumain, CDK1 - cyclin-dependent kinase 1, DTX3L - deltex 3-like (drosophila), SYK - spleen tyrosine kinase, FNTA - farnesyltransferase, caax box, alpha, CDC42 - cell division cycle 42, ARHGAP26 - rho gtpase activating protein 26, NAF1 - nuclea…
GO:0065009	regulation of molecular function	0.000587	0.214	1.25	13745	2565	755	176	[CDC25A - cell division cycle 25a, ANP32E - acidic (leucine-rich) nuclear phosphoprotein 32 family, member e, SH3BP1 - sh3-domain binding protein 1, LGMN - legumain, CDK1 - cyclin-dependent kinase 1, DTX3L - deltex 3-like (drosophila), BIRC3 - baculoviral iap repeat containing 3, FNTA - farnesyltransferase, caax box, alpha, CDC42 - cell division cycle 42, NAF1 - nuclear assembly factor 1 ribonucl…
GO:0045637	regulation of myeloid cell differentiation	0.000592	0.21	2.1	13745	199	755	23	[ZFP36 - zfp36 ring finger protein, KMT2E - lysine (k)-specific methyltransferase 2e, TGFB1 - transforming growth factor, beta 1, CD101 - cd101 molecule, CLDN18 - claudin 18, JUN - jun proto-oncogene, GNAS - gnas complex locus, HMGB2 - high mobility group box 2, TREM2 - triggering receptor expressed on myeloid cells 2, PRKCQ - protein kinase c, theta, B2M - beta-2-microglobulin, RUNX1 - runt-rela…
GO:0002478	antigen processing and presentation of exogenous peptide antigen	0.000599	0.208	2.36	13745	139	755	18	[PSMD14 - proteasome (prosome, macropain) 26s subunit, non-atpase, 14, AP2A1 - adaptor-related protein complex 2, alpha 1 subunit, AP2B1 - adaptor-related protein complex 2, beta 1 subunit, LGMN - legumain, PSMA6 - proteasome (prosome, macropain) subunit, alpha type, 6, DCTN4 - dynactin 4 (p62), PSMA3 - proteasome (prosome, macropain) subunit, alpha type, 3, AP1S1 - adaptor-related protein comple…
GO:1900126	negative regulation of hyaluronan biosynthetic process	0.000633	0.215	13.65	13745	4	755	3	[AP2A1 - adaptor-related protein complex 2, alpha 1 subunit, TGFB1 - transforming growth factor, beta 1, SMPD3 - sphingomyelin phosphodiesterase 3, neutral membrane (neutral sphingomyelinase ii)]
GO:0044093	positive regulation of molecular function	0.000719	0.239	1.34	13745	1477	755	109	[SH3BP1 - sh3-domain binding protein 1, LGMN - legumain, CDK1 - cyclin-dependent kinase 1, DTX3L - deltex 3-like (drosophila), FNTA - farnesyltransferase, caax box, alpha, CDC42 - cell division cycle 42, NAF1 - nuclear assembly factor 1 ribonucleoprotein, RIN1 - ras and rab interactor 1, SGSM3 - small g protein signaling modulator 3, ABL1 - c-abl oncogene 1, non-receptor tyrosine kinase, PMAIP1 -…
GO:0002703	regulation of leukocyte mediated immunity	0.000723	0.234	2.26	13745	153	755	19	[PIK3R6 - phosphoinositide-3-kinase, regulatory subunit 6, CRTAM - cytotoxic and regulatory t cell molecule, STX4 - syntaxin 4, TGFB1 - transforming growth factor, beta 1, SYK - spleen tyrosine kinase, ARRB2 - arrestin, beta 2, B2M - beta-2-microglobulin, THOC1 - tho complex 1, AZGP1 - alpha-2-glycoprotein 1, zinc-binding, TRAF6 - tnf receptor-associated factor 6, e3 ubiquitin protein ligase, LAG…
GO:0080135	regulation of cellular response to stress	0.000741	0.235	1.56	13745	630	755	54	[EIF2AK1 - eukaryotic translation initiation factor 2-alpha kinase 1, DDX5 - dead (asp-glu-ala-asp) box helicase 5, SYK - spleen tyrosine kinase, DTX3L - deltex 3-like (drosophila), CDC42 - cell division cycle 42, MDFIC - myod family inhibitor domain containing, CAMK2D - calcium/calmodulin-dependent protein kinase ii delta, USP1 - ubiquitin specific peptidase 1, PRMT1 - protein arginine methyltra…
GO:0044237	cellular metabolic process	0.00078	0.243	1.13	13745	6034	755	374	[MEX3C - mex-3 rna binding family member c, SPTAN1 - spectrin, alpha, non-erythrocytic 1, EXOSC9 - exosome component 9, TSPAN14 - tetraspanin 14, RBM39 - rna binding motif protein 39, SACM1L - sac1 suppressor of actin mutations 1-like (yeast), MBNL2 - muscleblind-like splicing regulator 2, COX4I1 - cytochrome c oxidase subunit iv isoform 1, NAF1 - nuclear assembly factor 1 ribonucleoprotein, SNOR…
GO:2000112	regulation of cellular macromolecule biosynthetic process	0.000812	0.247	1.21	13745	3072	755	205	[ZNF420 - zinc finger protein 420, EXOSC9 - exosome component 9, NAF1 - nuclear assembly factor 1 ribonucleoprotein, RFX2 - regulatory factor x, 2 (influences hla class ii expression), RFX1 - regulatory factor x, 1 (influences hla class ii expression), ABL1 - c-abl oncogene 1, non-receptor tyrosine kinase, PRMT1 - protein arginine methyltransferase 1, MTPN - myotrophin, ZNF566 - zinc finger prote…
GO:0051171	regulation of nitrogen compound metabolic process	0.000873	0.261	1.16	13745	4582	755	292	[ZNF420 - zinc finger protein 420, EXOSC9 - exosome component 9, RBM39 - rna binding motif protein 39, MBNL2 - muscleblind-like splicing regulator 2, NAF1 - nuclear assembly factor 1 ribonucleoprotein, RFX2 - regulatory factor x, 2 (influences hla class ii expression), RFX1 - regulatory factor x, 1 (influences hla class ii expression), ABL1 - c-abl oncogene 1, non-receptor tyrosine kinase, PRMT1 …
GO:0048935	peripheral nervous system neuron development	0.000911	0.267	8.09	13745	9	755	4	[RUNX3 - runt-related transcription factor 3, POU4F1 - pou class 4 homeobox 1, RUNX1 - runt-related transcription factor 1, NTRK2 - neurotrophic tyrosine kinase, receptor, type 2]
GO:0002764	immune response-regulating signaling pathway	0.000936	0.269	1.76	13745	351	755	34	[PSMD14 - proteasome (prosome, macropain) 26s subunit, non-atpase, 14, VAV3 - vav 3 guanine nucleotide exchange factor, LGMN - legumain, SYK - spleen tyrosine kinase, BIRC3 - baculoviral iap repeat containing 3, JUN - jun proto-oncogene, CDC42 - cell division cycle 42, UBB - ubiquitin b, ABL1 - c-abl oncogene 1, non-receptor tyrosine kinase, LCP2 - lymphocyte cytosolic protein 2 (sh2 domain conta…
GO:0010556	regulation of macromolecule biosynthetic process	0.000965	0.272	1.21	13745	3099	755	206	[ZNF420 - zinc finger protein 420, EXOSC9 - exosome component 9, NAF1 - nuclear assembly factor 1 ribonucleoprotein, RFX2 - regulatory factor x, 2 (influences hla class ii expression), RFX1 - regulatory factor x, 1 (influences hla class ii expression), PRMT1 - protein arginine methyltransferase 1, ABL1 - c-abl oncogene 1, non-receptor tyrosine kinase, MTPN - myotrophin, ZNF566 - zinc finger prote…
GO:0051098	regulation of binding	0.000973	0.269	1.81	13745	311	755	31	[LRPAP1 - low density lipoprotein receptor-related protein associated protein 1, DTX3L - deltex 3-like (drosophila), ATP2A2 - atpase, ca++ transporting, cardiac muscle, slow twitch 2, JUN - jun proto-oncogene, CDC42 - cell division cycle 42, AURKB - aurora kinase b, LAMTOR5 - late endosomal/lysosomal adaptor, mapk and mtor activator 5, PIN1 - peptidylprolyl cis/trans isomerase, nima-interacting 1…
GO:0050852	T cell receptor signaling pathway	0.000976	0.265	2.33	13745	133	755	17	[PSMD14 - proteasome (prosome, macropain) 26s subunit, non-atpase, 14, ZC3H12A - zinc finger ccch-type containing 12a, CBLB - cbl proto-oncogene b, e3 ubiquitin protein ligase, PSMA6 - proteasome (prosome, macropain) subunit, alpha type, 6, PSMA3 - proteasome (prosome, macropain) subunit, alpha type, 3, PRKCQ - protein kinase c, theta, CSK - c-src tyrosine kinase, TRAF6 - tnf receptor-associated …

## Sheet: GOterm_index
GO Term	Biological Process
GO:0050776	immune system process
GO:0051641	Cellular process
GO:0008104	Cellular process
GO:0031324	Cellular process
GO:0033036	Localization
GO:0032663	Metabolic process
GO:0019222	Metabolic process
GO:0031323	Cellular process
GO:0051649	Cellular process
GO:0051172	Metabolic process
GO:1903706	Cellular process
GO:0050790	Biological regulation
GO:0002697	immune system process
GO:0060255	Metabolic process
GO:0009892	Metabolic process
GO:0035556	Cellular process		cell communication		signal transduction
GO:0045184	Localization
GO:0080090	Metabolic process
GO:0010605	Metabolic process
GO:0034976	Cellular process		cell response to stimulus
GO:1902105	Cellular process		Leukocyte differentiation
GO:0002682	immune system process
GO:0002428	immune system process
GO:0046907
GO:0015833
GO:0071705
GO:0015031
GO:0019882
GO:0042886
GO:0007050
GO:0050851
GO:0002761
GO:0048002
GO:0051338
GO:0032743
GO:0080134
GO:0048523
GO:0048583
GO:0070373
GO:0043085
GO:0065009
GO:0045637
GO:0002478
GO:1900126
GO:0044093
GO:0002703
GO:0080135
GO:0044237
GO:2000112
GO:0051171
GO:0048935
GO:0002764
GO:0010556
GO:0051098
GO:0050852

## Sheet: bcg_downregulated
GO Term	Description	P-value	FDR q-value	Enrichment	N	B	n	b	Genes
GO:0021555	midbrain-hindbrain boundary morphogenesis	1.81e-05	0.271	37.97	13745	3	362	3	[HES1 - hairy and enhancer of split 1, (drosophila), GBX2 - gastrulation brain homeobox 2, KDM2B - lysine (k)-specific demethylase 2b]
GO:0061520	Langerhans cell differentiation	0.000692	0.229	37.97	13745	2	362	2	[ITGB6 - integrin, beta 6, ITGB8 - integrin, beta 8]
GO:0051389	inactivation of MAPKK activity	0.000692	0.224	37.97	13745	2	362	2	[IGF1R - insulin-like growth factor 1 receptor, EPHB2 - eph receptor b2]
GO:0099545	trans-synaptic signaling by trans-synaptic complex	0.000586	0.208	16.27	13745	7	362	3	[EPHB2 - eph receptor b2, DAG1 - dystroglycan 1 (dystrophin-associated glycoprotein 1), NPTN - neuroplastin]
GO:0048875	chemical homeostasis within a tissue	0.000919	0.237	14.24	13745	8	362	3	[ITGB6 - integrin, beta 6, VEGFA - vascular endothelial growth factor a, HOMER2 - homer homolog 2 (drosophila)]
GO:0001502	cartilage condensation	7.96e-05	0.132	10.55	13745	18	362	5	[BMP1 - bone morphogenetic protein 1, BARX2 - barx homeobox 2, BMPR1B - bone morphogenetic protein receptor, type ib, SOX5 - sry (sex determining region y)-box 5, ROR2 - receptor tyrosine kinase-like orphan receptor 2]
GO:0030220	platelet formation	0.000513	0.196	10.13	13745	15	362	4	[WDR1 - wd repeat domain 1, EP300 - e1a binding protein p300, VPS33A - vacuolar protein sorting 33 homolog a (s. cerevisiae), TAL1 - t-cell acute lymphocytic leukemia 1]
GO:0098743	cell aggregation	0.000106	0.158	9.99	13745	19	362	5	[BMP1 - bone morphogenetic protein 1, BARX2 - barx homeobox 2, BMPR1B - bone morphogenetic protein receptor, type ib, SOX5 - sry (sex determining region y)-box 5, ROR2 - receptor tyrosine kinase-like orphan receptor 2]
GO:0060055	angiogenesis involved in wound healing	0.00067	0.227	9.49	13745	16	362	4	[VEGFA - vascular endothelial growth factor a, CD34 - cd34 molecule, DAG1 - dystroglycan 1 (dystrophin-associated glycoprotein 1), ETS1 - v-ets avian erythroblastosis virus e26 oncogene homolog 1]
GO:0010544	negative regulation of platelet activation	0.000858	0.246	8.93	13745	17	362	4	[PDGFA - platelet-derived growth factor alpha polypeptide, CEACAM1 - carcinoembryonic antigen-related cell adhesion molecule 1 (biliary glycoprotein), UBASH3B - ubiquitin associated and sh3 domain containing b, PDGFRA - platelet-derived growth factor receptor, alpha polypeptide]
GO:0021915	neural tube development	0.000424	0.186	7.59	13745	25	362	5	[DACT1 - dishevelled-binding antagonist of beta-catenin 1, PROX1 - prospero homeobox 1, ZFP36L1 - zfp36 ring finger protein-like 1, AMBRA1 - autophagy/beclin-1 regulator 1, PLXNA2 - plexin a2]
GO:0030195	negative regulation of blood coagulation	0.000162	0.173	7.12	13745	32	362	6	[PDGFA - platelet-derived growth factor alpha polypeptide, CEACAM1 - carcinoembryonic antigen-related cell adhesion molecule 1 (biliary glycoprotein), UBASH3B - ubiquitin associated and sh3 domain containing b, ADTRP - androgen-dependent tfpi-regulating protein, CD34 - cd34 molecule, PDGFRA - platelet-derived growth factor receptor, alpha polypeptide]
GO:1900047	negative regulation of hemostasis	0.000194	0.138	6.9	13745	33	362	6	[PDGFA - platelet-derived growth factor alpha polypeptide, CEACAM1 - carcinoembryonic antigen-related cell adhesion molecule 1 (biliary glycoprotein), UBASH3B - ubiquitin associated and sh3 domain containing b, ADTRP - androgen-dependent tfpi-regulating protein, CD34 - cd34 molecule, PDGFRA - platelet-derived growth factor receptor, alpha polypeptide]
GO:1904837	beta-catenin-TCF complex assembly	0.000735	0.233	6.78	13745	28	362	5	[TLE4 - transducin-like enhancer of split 4 (e(sp1) homolog, drosophila), EP300 - e1a binding protein p300, AXIN2 - axin 2, TLE1 - transducin-like enhancer of split 1 (e(sp1) homolog, drosophila), TLE3 - transducin-like enhancer of split 3 (e(sp1) homolog, drosophila)]
GO:0001657	ureteric bud development	0.000869	0.232	6.55	13745	29	362	5	[FGFR2 - fibroblast growth factor receptor 2, SFRP1 - secreted frizzled-related protein 1, SPRY1 - sprouty homolog 1, antagonist of fgf signaling (drosophila), SMAD6 - smad family member 6, SIX1 - six homeobox 1]
GO:0050819	negative regulation of coagulation	0.000272	0.163	6.51	13745	35	362	6	[PDGFA - platelet-derived growth factor alpha polypeptide, CEACAM1 - carcinoembryonic antigen-related cell adhesion molecule 1 (biliary glycoprotein), UBASH3B - ubiquitin associated and sh3 domain containing b, ADTRP - androgen-dependent tfpi-regulating protein, CD34 - cd34 molecule, PDGFRA - platelet-derived growth factor receptor, alpha polypeptide]
GO:0072073	kidney epithelium development	0.000275	0.158	5.42	13745	49	362	7	[FGFR2 - fibroblast growth factor receptor 2, SFRP1 - secreted frizzled-related protein 1, SPRY1 - sprouty homolog 1, antagonist of fgf signaling (drosophila), CD34 - cd34 molecule, SMAD6 - smad family member 6, SIX1 - six homeobox 1, HEYL - hairy/enhancer-of-split related with yrpw motif-like]
GO:0060688	regulation of morphogenesis of a branching structure	0.000754	0.234	5.42	13745	42	362	6	[PDGFA - platelet-derived growth factor alpha polypeptide, FGFR2 - fibroblast growth factor receptor 2, SFRP1 - secreted frizzled-related protein 1, VEGFA - vascular endothelial growth factor a, LRRK2 - leucine-rich repeat kinase 2, SIX1 - six homeobox 1]
GO:0030193	regulation of blood coagulation	0.000262	0.163	4.75	13745	64	362	8	[PDGFA - platelet-derived growth factor alpha polypeptide, CEACAM1 - carcinoembryonic antigen-related cell adhesion molecule 1 (biliary glycoprotein), ADTRP - androgen-dependent tfpi-regulating protein, UBASH3B - ubiquitin associated and sh3 domain containing b, EPHB2 - eph receptor b2, F2R - coagulation factor ii (thrombin) receptor, CD34 - cd34 molecule, PDGFRA - platelet-derived growth factor …
GO:1900046	regulation of hemostasis	0.000292	0.161	4.67	13745	65	362	8	[PDGFA - platelet-derived growth factor alpha polypeptide, CEACAM1 - carcinoembryonic antigen-related cell adhesion molecule 1 (biliary glycoprotein), ADTRP - androgen-dependent tfpi-regulating protein, UBASH3B - ubiquitin associated and sh3 domain containing b, EPHB2 - eph receptor b2, CD34 - cd34 molecule, F2R - coagulation factor ii (thrombin) receptor, PDGFRA - platelet-derived growth factor …
GO:0050818	regulation of coagulation	0.000399	0.186	4.47	13745	68	362	8	[PDGFA - platelet-derived growth factor alpha polypeptide, CEACAM1 - carcinoembryonic antigen-related cell adhesion molecule 1 (biliary glycoprotein), ADTRP - androgen-dependent tfpi-regulating protein, UBASH3B - ubiquitin associated and sh3 domain containing b, EPHB2 - eph receptor b2, CD34 - cd34 molecule, F2R - coagulation factor ii (thrombin) receptor, PDGFRA - platelet-derived growth factor …
GO:1903035	negative regulation of response to wounding	0.000536	0.2	4.28	13745	71	362	8	[PDGFA - platelet-derived growth factor alpha polypeptide, CEACAM1 - carcinoembryonic antigen-related cell adhesion molecule 1 (biliary glycoprotein), ADTRP - androgen-dependent tfpi-regulating protein, UBASH3B - ubiquitin associated and sh3 domain containing b, CD34 - cd34 molecule, EPHA4 - eph receptor a4, PDGFRA - platelet-derived growth factor receptor, alpha polypeptide, INPP5F - inositol po…
GO:0035295	tube development	1.84e-05	0.137	3.6	13745	158	362	15	[FGFR2 - fibroblast growth factor receptor 2, SFRP1 - secreted frizzled-related protein 1, PROX1 - prospero homeobox 1, SPRY1 - sprouty homolog 1, antagonist of fgf signaling (drosophila), PLXNA2 - plexin a2, HEYL - hairy/enhancer-of-split related with yrpw motif-like, HES1 - hairy and enhancer of split 1, (drosophila), DACT1 - dishevelled-binding antagonist of beta-catenin 1, ITGB6 - integrin, b…
GO:0045165	cell fate commitment	0.000142	0.176	3.56	13745	128	362	12	[CTSL - cathepsin l, FGFR2 - fibroblast growth factor receptor 2, SFRP1 - secreted frizzled-related protein 1, ONECUT1 - one cut homeobox 1, PROX1 - prospero homeobox 1, KDM6B - lysine (k)-specific demethylase 6b, PRDM1 - pr domain containing 1, with znf domain, POU3F2 - pou class 3 homeobox 2, ROR2 - receptor tyrosine kinase-like orphan receptor 2, SOX5 - sry (sex determining region y)-box 5, MY…
GO:0060429	epithelium development	0.000164	0.163	3.5	13745	130	362	12	[DACT1 - dishevelled-binding antagonist of beta-catenin 1, FGFR2 - fibroblast growth factor receptor 2, SFRP1 - secreted frizzled-related protein 1, PROX1 - prospero homeobox 1, ZFP36L1 - zfp36 ring finger protein-like 1, SPRY1 - sprouty homolog 1, antagonist of fgf signaling (drosophila), CD34 - cd34 molecule, SMAD6 - smad family member 6, AMBRA1 - autophagy/beclin-1 regulator 1, SIX1 - six home…
GO:0001763	morphogenesis of a branching structure	0.000402	0.182	3.4	13745	123	362	11	[FGFR2 - fibroblast growth factor receptor 2, SFRP1 - secreted frizzled-related protein 1, VEGFA - vascular endothelial growth factor a, PROX1 - prospero homeobox 1, DAG1 - dystroglycan 1 (dystrophin-associated glycoprotein 1), GBX2 - gastrulation brain homeobox 2, HHIP - hedgehog interacting protein, DLG5 - discs, large homolog 5 (drosophila), PKHD1 - polycystic kidney and hepatic disease 1 (aut…
GO:0007411	axon guidance	0.000135	0.183	2.79	13745	231	362	17	[ROBO1 - roundabout, axon guidance receptor, homolog 1 (drosophila), VEGFA - vascular endothelial growth factor a, GFRA1 - gdnf family receptor alpha 1, GFRA2 - gdnf family receptor alpha 2, EPHB2 - eph receptor b2, DAG1 - dystroglycan 1 (dystrophin-associated glycoprotein 1), GBX2 - gastrulation brain homeobox 2, EPHA4 - eph receptor a4, GRB10 - growth factor receptor-bound protein 10, CDH4 - ca…
GO:0097485	neuron projection guidance	0.000142	0.163	2.78	13745	232	362	17	[ROBO1 - roundabout, axon guidance receptor, homolog 1 (drosophila), VEGFA - vascular endothelial growth factor a, GFRA1 - gdnf family receptor alpha 1, GFRA2 - gdnf family receptor alpha 2, EPHB2 - eph receptor b2, DAG1 - dystroglycan 1 (dystrophin-associated glycoprotein 1), GBX2 - gastrulation brain homeobox 2, EPHA4 - eph receptor a4, GRB10 - growth factor receptor-bound protein 10, CDH4 - ca…
GO:2000027	regulation of animal organ morphogenesis	0.000454	0.183	2.71	13745	210	362	15	[ROBO1 - roundabout, axon guidance receptor, homolog 1 (drosophila), PDGFA - platelet-derived growth factor alpha polypeptide, FGFR2 - fibroblast growth factor receptor 2, SFRP1 - secreted frizzled-related protein 1, CEACAM1 - carcinoembryonic antigen-related cell adhesion molecule 1 (biliary glycoprotein), VEGFA - vascular endothelial growth factor a, SPRY1 - sprouty homolog 1, antagonist of fgf…
GO:0023014	signal transduction by protein phosphorylation	0.000172	0.143	2.49	13745	305	362	20	[FGFR2 - fibroblast growth factor receptor 2, PDGFA - platelet-derived growth factor alpha polypeptide, FGFR4 - fibroblast growth factor receptor 4, GFRA1 - gdnf family receptor alpha 1, GFRA2 - gdnf family receptor alpha 2, MAP3K15 - mitogen-activated protein kinase kinase kinase 15, MBIP - map3k12 binding inhibitory protein 1, AREG - amphiregulin, ROR2 - receptor tyrosine kinase-like orphan rec…
GO:0000165	MAPK cascade	0.000172	0.135	2.49	13745	305	362	20	[FGFR2 - fibroblast growth factor receptor 2, PDGFA - platelet-derived growth factor alpha polypeptide, FGFR4 - fibroblast growth factor receptor 4, GFRA1 - gdnf family receptor alpha 1, GFRA2 - gdnf family receptor alpha 2, MAP3K15 - mitogen-activated protein kinase kinase kinase 15, MBIP - map3k12 binding inhibitory protein 1, AREG - amphiregulin, ROR2 - receptor tyrosine kinase-like orphan rec…
GO:0002009	morphogenesis of an epithelium	0.000863	0.243	2.46	13745	247	362	16	[FGFR2 - fibroblast growth factor receptor 2, SFRP1 - secreted frizzled-related protein 1, VEGFA - vascular endothelial growth factor a, PROX1 - prospero homeobox 1, DAG1 - dystroglycan 1 (dystrophin-associated glycoprotein 1), GBX2 - gastrulation brain homeobox 2, HHIP - hedgehog interacting protein, EPHA4 - eph receptor a4, FRAS1 - fraser syndrome 1, KDM2B - lysine (k)-specific demethylase 2b, …
GO:0033674	positive regulation of kinase activity	6.03e-05	0.15	2.17	13745	526	362	30	[PDGFA - platelet-derived growth factor alpha polypeptide, FGFR2 - fibroblast growth factor receptor 2, AXIN1 - axin 1, FGFR4 - fibroblast growth factor receptor 4, PROX1 - prospero homeobox 1, ZNF622 - zinc finger protein 622, EEF1A2 - eukaryotic translation elongation factor 1 alpha 2, ROR2 - receptor tyrosine kinase-like orphan receptor 2, TP73 - tumor protein p73, PDGFRA - platelet-derived gr…
GO:0009887	animal organ morphogenesis	0.000437	0.181	2.12	13745	429	362	24	[FGFR2 - fibroblast growth factor receptor 2, PDGFA - platelet-derived growth factor alpha polypeptide, VEGFA - vascular endothelial growth factor a, EPHB2 - eph receptor b2, MATN1 - matrilin 1, cartilage matrix protein, HTRA1 - htra serine peptidase 1, PAX5 - paired box 5, HHIP - hedgehog interacting protein, ABLIM1 - actin binding lim protein 1, ROR2 - receptor tyrosine kinase-like orphan recep…
GO:0051347	positive regulation of transferase activity	0.000241	0.164	1.97	13745	596	362	31	[PDGFA - platelet-derived growth factor alpha polypeptide, FGFR2 - fibroblast growth factor receptor 2, AXIN1 - axin 1, FGFR4 - fibroblast growth factor receptor 4, PROX1 - prospero homeobox 1, ZNF622 - zinc finger protein 622, EEF1A2 - eukaryotic translation elongation factor 1 alpha 2, ROR2 - receptor tyrosine kinase-like orphan receptor 2, TP73 - tumor protein p73, PDGFRA - platelet-derived gr…
GO:0007167	enzyme linked receptor protein signaling pathway	0.000894	0.234	1.85	13745	616	362	30	[PDGFA - platelet-derived growth factor alpha polypeptide, FGFR2 - fibroblast growth factor receptor 2, FGFR4 - fibroblast growth factor receptor 4, GFRA1 - gdnf family receptor alpha 1, GFRA2 - gdnf family receptor alpha 2, IL13RA1 - interleukin 13 receptor, alpha 1, ROR2 - receptor tyrosine kinase-like orphan receptor 2, LIF - leukemia inhibitory factor, PDGFRL - platelet-derived growth factor …
GO:0051960	regulation of nervous system development	0.00025	0.162	1.82	13745	792	362	38	[ARNTL - aryl hydrocarbon receptor nuclear translocator-like, PROX1 - prospero homeobox 1, MYRF - myelin regulatory factor, DRD3 - dopamine receptor d3, GRIP1 - glutamate receptor interacting protein 1, ROR2 - receptor tyrosine kinase-like orphan receptor 2, HMGB2 - high mobility group box 2, TP73 - tumor protein p73, LIF - leukemia inhibitory factor, HES1 - hairy and enhancer of split 1, (drosop…
GO:0043549	regulation of kinase activity	0.000359	0.178	1.81	13745	778	362	37	[FGFR2 - fibroblast growth factor receptor 2, PDGFA - platelet-derived growth factor alpha polypeptide, FGFR4 - fibroblast growth factor receptor 4, AXIN1 - axin 1, PROX1 - prospero homeobox 1, ZNF622 - zinc finger protein 622, ROR2 - receptor tyrosine kinase-like orphan receptor 2, EEF1A2 - eukaryotic translation elongation factor 1 alpha 2, TP73 - tumor protein p73, PDGFRA - platelet-derived gr…
GO:0048870	cell motility	0.000336	0.179	1.79	13745	804	362	38	[FGFR4 - fibroblast growth factor receptor 4, PROX1 - prospero homeobox 1, ROR2 - receptor tyrosine kinase-like orphan receptor 2, HMGB2 - high mobility group box 2, PDGFRA - platelet-derived growth factor receptor, alpha polypeptide, HES1 - hairy and enhancer of split 1, (drosophila), WDR1 - wd repeat domain 1, ITGB6 - integrin, beta 6, ENAH - enabled homolog (drosophila), RASGEF1A - rasgef doma…
GO:0009968	negative regulation of signal transduction	4.88e-05	0.243	1.77	13745	1070	362	50	[DRD3 - dopamine receptor d3, CRTC3 - creb regulated transcription coactivator 3, HTRA1 - htra serine peptidase 1, HMGB2 - high mobility group box 2, NLRX1 - nlr family member x1, LIF - leukemia inhibitory factor, TLE1 - transducin-like enhancer of split 1 (e(sp1) homolog, drosophila), TLE3 - transducin-like enhancer of split 3 (e(sp1) homolog, drosophila), TLE4 - transducin-like enhancer of spli…
GO:0006468	protein phosphorylation	0.000636	0.221	1.75	13745	802	362	37	[FGFR2 - fibroblast growth factor receptor 2, GRK5 - g protein-coupled receptor kinase 5, PDGFA - platelet-derived growth factor alpha polypeptide, FGFR4 - fibroblast growth factor receptor 4, GRK4 - g protein-coupled receptor kinase 4, GFRA1 - gdnf family receptor alpha 1, GFRA2 - gdnf family receptor alpha 2, ROR2 - receptor tyrosine kinase-like orphan receptor 2, LIF - leukemia inhibitory fact…
GO:0009653	anatomical structure morphogenesis	5.28e-05	0.158	1.73	13745	1161	362	53	[SYF2 - syf2 pre-mrna-splicing factor, HTRA1 - htra serine peptidase 1, PAX5 - paired box 5, ABLIM1 - actin binding lim protein 1, LIF - leukemia inhibitory factor, TLE1 - transducin-like enhancer of split 1 (e(sp1) homolog, drosophila), KDM2B - lysine (k)-specific demethylase 2b, TLE3 - transducin-like enhancer of split 3 (e(sp1) homolog, drosophila), LIN7C - lin-7 homolog c (c. elegans), HES1 -…
GO:0040011	locomotion	0.00049	0.193	1.73	13745	878	362	40	[PDGFA - platelet-derived growth factor alpha polypeptide, FGFR4 - fibroblast growth factor receptor 4, PROX1 - prospero homeobox 1, ROR2 - receptor tyrosine kinase-like orphan receptor 2, HMGB2 - high mobility group box 2, PDGFRA - platelet-derived growth factor receptor, alpha polypeptide, HES1 - hairy and enhancer of split 1, (drosophila), WDR1 - wd repeat domain 1, ITGB6 - integrin, beta 6, E…
GO:0045597	positive regulation of cell differentiation	0.000577	0.21	1.73	13745	856	362	39	[ARNTL - aryl hydrocarbon receptor nuclear translocator-like, PROX1 - prospero homeobox 1, GRIP1 - glutamate receptor interacting protein 1, CD83 - cd83 molecule, ROR2 - receptor tyrosine kinase-like orphan receptor 2, HMGB2 - high mobility group box 2, TP73 - tumor protein p73, LIF - leukemia inhibitory factor, HES1 - hairy and enhancer of split 1, (drosophila), BTC - betacellulin, EP300 - e1a b…
GO:0006928	movement of cell or subcellular component	6.47e-05	0.138	1.72	13745	1170	362	53	[GFRA1 - gdnf family receptor alpha 1, GFRA2 - gdnf family receptor alpha 2, AP3M2 - adaptor-related protein complex 3, mu 2 subunit, HMGB2 - high mobility group box 2, HES1 - hairy and enhancer of split 1, (drosophila), RASGEF1A - rasgef domain family, member 1a, ENAH - enabled homolog (drosophila), LDHC - lactate dehydrogenase c, LRRK2 - leucine-rich repeat kinase 2, NFASC - neurofascin, DCC - …
GO:0051094	positive regulation of developmental process	6.61e-05	0.123	1.72	13745	1171	362	53	[GRIP1 - glutamate receptor interacting protein 1, CD83 - cd83 molecule, HMGB2 - high mobility group box 2, LIF - leukemia inhibitory factor, KDM2B - lysine (k)-specific demethylase 2b, HES1 - hairy and enhancer of split 1, (drosophila), BTC - betacellulin, EP300 - e1a binding protein p300, ZFP36L1 - zfp36 ring finger protein-like 1, SHANK2 - sh3 and multiple ankyrin repeat domains 2, OXTR - oxyt…
GO:0010648	negative regulation of cell communication	0.000167	0.156	1.68	13745	1154	362	51	[DRD3 - dopamine receptor d3, CRTC3 - creb regulated transcription coactivator 3, HTRA1 - htra serine peptidase 1, HMGB2 - high mobility group box 2, NLRX1 - nlr family member x1, LIF - leukemia inhibitory factor, TLE1 - transducin-like enhancer of split 1 (e(sp1) homolog, drosophila), TLE3 - transducin-like enhancer of split 3 (e(sp1) homolog, drosophila), TLE4 - transducin-like enhancer of spli…
GO:0023057	negative regulation of signaling	0.000174	0.13	1.68	13745	1156	362	51	[DRD3 - dopamine receptor d3, CRTC3 - creb regulated transcription coactivator 3, HTRA1 - htra serine peptidase 1, HMGB2 - high mobility group box 2, NLRX1 - nlr family member x1, LIF - leukemia inhibitory factor, TLE1 - transducin-like enhancer of split 1 (e(sp1) homolog, drosophila), TLE3 - transducin-like enhancer of split 3 (e(sp1) homolog, drosophila), TLE4 - transducin-like enhancer of spli…
GO:0048585	negative regulation of response to stimulus	0.000171	0.15	1.61	13745	1367	362	58	[DRD3 - dopamine receptor d3, CRTC3 - creb regulated transcription coactivator 3, HTRA1 - htra serine peptidase 1, HMGB2 - high mobility group box 2, NLRX1 - nlr family member x1, LIF - leukemia inhibitory factor, TLE1 - transducin-like enhancer of split 1 (e(sp1) homolog, drosophila), TLE3 - transducin-like enhancer of split 3 (e(sp1) homolog, drosophila), TLE4 - transducin-like enhancer of spli…
GO:0042325	regulation of phosphorylation	0.000844	0.247	1.54	13745	1330	362	54	[GFRA2 - gdnf family receptor alpha 2, LIF - leukemia inhibitory factor, HES1 - hairy and enhancer of split 1, (drosophila), BTC - betacellulin, LRRK2 - leucine-rich repeat kinase 2, EP300 - e1a binding protein p300, MCPH1 - microcephalin 1, DNAJC15 - dnaj (hsp40) homolog, subfamily c, member 15, INPP5F - inositol polyphosphate-5-phosphatase f, BMP8A - bone morphogenetic protein 8a, SLCO3A1 - sol…
GO:0051240	positive regulation of multicellular organismal process	0.00078	0.233	1.52	13745	1451	362	58	[DRD3 - dopamine receptor d3, GRIP1 - glutamate receptor interacting protein 1, CD83 - cd83 molecule, HMGB2 - high mobility group box 2, LIF - leukemia inhibitory factor, KDM2B - lysine (k)-specific demethylase 2b, HES1 - hairy and enhancer of split 1, (drosophila), EP300 - e1a binding protein p300, ZFP36L1 - zfp36 ring finger protein-like 1, SHANK2 - sh3 and multiple ankyrin repeat domains 2, OX…
GO:2000026	regulation of multicellular organismal development	0.00035	0.18	1.5	13745	1752	362	69	[DRD3 - dopamine receptor d3, CD83 - cd83 molecule, GRIP1 - glutamate receptor interacting protein 1, HMGB2 - high mobility group box 2, LIF - leukemia inhibitory factor, HES1 - hairy and enhancer of split 1, (drosophila), LRRK2 - leucine-rich repeat kinase 2, EP300 - e1a binding protein p300, ZFP36L1 - zfp36 ring finger protein-like 1, SHANK2 - sh3 and multiple ankyrin repeat domains 2, DCC - de…
GO:0019220	regulation of phosphate metabolic process	0.000868	0.24	1.5	13745	1489	362	59	[GFRA2 - gdnf family receptor alpha 2, LIF - leukemia inhibitory factor, HES1 - hairy and enhancer of split 1, (drosophila), BTC - betacellulin, LRRK2 - leucine-rich repeat kinase 2, EP300 - e1a binding protein p300, MCPH1 - microcephalin 1, DNAJC15 - dnaj (hsp40) homolog, subfamily c, member 15, INPP5F - inositol polyphosphate-5-phosphatase f, BMP8A - bone morphogenetic protein 8a, VEGFA - vascu…
GO:0051174	regulation of phosphorus metabolic process	0.000868	0.235	1.5	13745	1489	362	59	[GFRA2 - gdnf family receptor alpha 2, LIF - leukemia inhibitory factor, HES1 - hairy and enhancer of split 1, (drosophila), BTC - betacellulin, LRRK2 - leucine-rich repeat kinase 2, EP300 - e1a binding protein p300, MCPH1 - microcephalin 1, DNAJC15 - dnaj (hsp40) homolog, subfamily c, member 15, INPP5F - inositol polyphosphate-5-phosphatase f, BMP8A - bone morphogenetic protein 8a, SPOCD1 - spoc…
GO:0048856	anatomical structure development	5e-05	0.187	1.43	13745	2738	362	103	[GFRA1 - gdnf family receptor alpha 1, GFRA2 - gdnf family receptor alpha 2, SYF2 - syf2 pre-mrna-splicing factor, PAX5 - paired box 5, HTRA1 - htra serine peptidase 1, LIF - leukemia inhibitory factor, HES1 - hairy and enhancer of split 1, (drosophila), EP300 - e1a binding protein p300, ZFP36L1 - zfp36 ring finger protein-like 1, MCPH1 - microcephalin 1, OXTR - oxytocin receptor, BMP8A - bone mo…
GO:0032501	multicellular organismal process	0.000759	0.231	1.36	13745	2630	362	94	[FAM19A2 - family with sequence similarity 19 (chemokine (c-c motif)-like), member a2, SYF2 - syf2 pre-mrna-splicing factor, DRD3 - dopamine receptor d3, CRTC3 - creb regulated transcription coactivator 3, PAX5 - paired box 5, ABLIM1 - actin binding lim protein 1, LIF - leukemia inhibitory factor, TLE1 - transducin-like enhancer of split 1 (e(sp1) homolog, drosophila), HES1 - hairy and enhancer o…
GO:0048523	negative regulation of cellular process	0.000368	0.177	1.29	13745	3850	362	131	[GFRA2 - gdnf family receptor alpha 2, SYF2 - syf2 pre-mrna-splicing factor, CRTC3 - creb regulated transcription coactivator 3, PAX5 - paired box 5, HTRA1 - htra serine peptidase 1, NFE2L3 - nuclear factor (erythroid-derived 2)-like 3, NLRX1 - nlr family member x1, LIF - leukemia inhibitory factor, HES1 - hairy and enhancer of split 1, (drosophila), BTC - betacellulin, NCOR2 - nuclear receptor c…
GO:0032502	developmental process	0.000426	0.182	1.28	13745	4004	362	135	[GFRA1 - gdnf family receptor alpha 1, GFRA2 - gdnf family receptor alpha 2, SYF2 - syf2 pre-mrna-splicing factor, PAX5 - paired box 5, HTRA1 - htra serine peptidase 1, ABLIM1 - actin binding lim protein 1, LIF - leukemia inhibitory factor, HES1 - hairy and enhancer of split 1, (drosophila), EP300 - e1a binding protein p300, SHANK2 - sh3 and multiple ankyrin repeat domains 2, ZFP36L1 - zfp36 ring…

## Sheet: upregulated_table
S. No	GO Term	No. Genes	Enrichment	p-value
1	Antigen processing and presentation of peptide antigen via MHC class Ib	3	18.21	0.000165		Antigen presentation
2	Positive regulation of interleukin-2 production	7	4.72	0.000495		T-cell
3	Regulation of interleukin-2 production	11	4.35	2.91e-05		T-cell
4	Regulation of myeloid leukocyte differentiation	15	2.68	0.000435		leukocyte differentiation
5	Antigen processing and presentation of exogenous peptide antigen	18	2.36	0.208		Antigen presentation
6	T cell receptor signaling pathway	17	2.33	0.000976		T-cell
7	Antigen receptor-mediated signaling pathway	20	2.3	0.000412		signaling
8	Regulation of leukocyte mediated immunity	19	2.26	0.000723		immune
9	Regulation of leukocyte differentiation	28	2.12	0.000134		leukocyte differentiation
10	Regulation of immune effector process	34	2	8.76e-05		immune
11	Regulation of hemopoiesis	41	1.88	6.9e-05		cell differentiation
12	Regulation of immune response	72	1.69	6.98e-06		immune
13	Regulation of immune system process	96	1.44	0.000162		immune
14	Intracellular signal transduction	108	1.41	0.000117		signaling
15	Regulation of response to stimulus	227	1.21	0.000542		signaling
16	Regulation of cellular metabolic process	319	1.19	4.01e-05		metabolic

## Sheet: downregulated_table
S.No	GO Term	No. Genes	Enrichment	p-value
1	Langerhans cell differentiation	2	37.97	0.000692
2	inactivation of MAPKK activity	2	37.97	0.000692
3	cell aggregation	5	9.99	0.000106
4	negative regulation of platelet activation	4	8.93	0.000858
5	negative regulation of hemostasis	6	6.9	0.000194
6	negative regulation of response to stimulus	58	1.61	0.000171
