# Supplementary material for: Evidence of innate training in bovine γδ T cells following subcutaneous BCG administration
Source: Front Immunol. 2024 Jul 18;15:1423843. doi: 10.3389/fimmu.2024.1423843 (PMC11295143; doi:10.3389/fimmu.2024.1423843)
Supplement: Supplementary Material 6 — GO enrichment results. [file Table_4.xlsx]

## Sheet: DAP_results_bcg_vs_control
peak_ID	chr	start	end	logFC_bcg_v_ctrl	logCPM	LR	PValue	FDR	feature	geneID	geneName	distanceToTSS
Interval_1	1	198034	198424	-0.689579	0.881618	0.414965	0.51946	0.901321	Distal Intergenic	ENSBTAG00000006648		148535
Interval_2	1	202405	202775	1.11682	1.078	1.36209	0.243175	0.773959	Distal Intergenic	ENSBTAG00000006648		144184
Interval_3	1	203653	204987	-0.401192	1.59584	0.187598	0.664923	0.941841	Distal Intergenic	ENSBTAG00000006648		141972
Interval_4	1	210732	211792	0.877776	1.87795	1.17618	0.278136	0.796913	Distal Intergenic	ENSBTAG00000006648		135167
Interval_5	1	228432	229896	0.533385	1.56533	0.364445	0.546048	0.910386	Distal Intergenic	ENSBTAG00000006648		117063
Interval_6	1	231284	232935	0.271008	1.76133	0.127121	0.721436	0.953735	Distal Intergenic	ENSBTAG00000006648		114024
Interval_7	1	239741	240693	1.43633	1.12088	1.68917	0.193711	0.737479	Distal Intergenic	ENSBTAG00000006648		106266
Interval_8	1	241564	242884	-1.82983	1.41612	2.39498	0.121725	0.670546	Distal Intergenic	ENSBTAG00000006648		104075
Interval_9	1	256073	257529	0.136441	1.24088	0.0162092	0.898691	0.986174	Distal Intergenic	ENSBTAG00000006648		89430
Interval_10	1	260684	261902	1.13146	1.65534	1.88248	0.170053	0.715859	Distal Intergenic	ENSBTAG00000006648		85057
Interval_11	1	266024	267174	-0.761245	2.02322	1.02386	0.311605	0.815973	Distal Intergenic	ENSBTAG00000006648		79785
Interval_12	1	272093	272873	-1.38386	1.41678	1.39319	0.237868	0.77075	Distal Intergenic	ENSBTAG00000006648		74086
Interval_13	1	273713	274311	1.01969	1.77151	1.37088	0.241661	0.77312	Distal Intergenic	ENSBTAG00000006648		72648
Interval_14	1	278434	278946	1.43366	1.18606	1.71498	0.190341	0.734765	Distal Intergenic	ENSBTAG00000006648		68013
Interval_16	1	287938	290429	1.06663	2.46527	3.03237	0.0816188	0.624086	Distal Intergenic	ENSBTAG00000006648		56530
Interval_18	1	335641	337026	-0.428282	2.1646	0.260964	0.609459	0.927607	Downstream (2-3kb)	ENSBTAG00000006648		9933
Interval_19	1	341513	342532	-1.12182	1.7563	1.65189	0.198702	0.740307	Intron (ENSBTAT00000007786/ENSBTAG00000006648, intron 3 of 3)	ENSBTAG00000006648		4427
Interval_20	1	345311	348074	0.187203	3.37205	0.147032	0.701388	0.949776	Promoter (<=1kb)	ENSBTAG00000006648		0
Interval_21	1	354928	356653	0.221416	2.73527	0.153932	0.694806	0.947678	Distal Intergenic	ENSBTAG00000006648		-4539
Interval_22	1	357920	358395	0.839287	1.13201	0.396118	0.529101	0.904265	Distal Intergenic	ENSBTAG00000006648		-7531
Interval_23	1	361376	362013	0.984026	1.62615	1.62176	0.202846	0.743592	Distal Intergenic	ENSBTAG00000006648		-10987
Interval_24	1	363004	363801	-0.794156	1.86838	0.695932	0.404154	0.858539	Distal Intergenic	ENSBTAG00000006648		-12615
Interval_25	1	367727	368011	-1.01005	0.781394	2.92307	0.0873218	0.630826	Distal Intergenic	ENSBTAG00000006648		-17338
Interval_26	1	368651	369742	0.590223	2.28679	0.631639	0.426755	0.867316	Distal Intergenic	ENSBTAG00000006648		-18262
Interval_27	1	380604	381696	0.00108238	1.96749	1.77687e-05	0.996637	1	Distal Intergenic	ENSBTAG00000006648		-30215
Interval_28	1	393854	395429	-0.254369	2.79681	0.135749	0.712544	0.951809	Distal Intergenic	ENSBTAG00000006648		-43465
Interval_29	1	407170	407523	-0.121076	1.03763	0.0124366	0.911204	0.989161	Distal Intergenic	ENSBTAG00000006648		-56781
Interval_30	1	408749	410201	0.393484	2.31043	0.422035	0.515923	0.900235	Distal Intergenic	ENSBTAG00000006648		-58360
Interval_31	1	413662	414657	0.0285158	1.2764	0.000257671	0.987193	0.999721	Distal Intergenic	ENSBTAG00000049697	5S_rRNA	-60741
Interval_32	1	418782	419543	-0.0382152	1.54829	0.00325571	0.954498	0.996307	Distal Intergenic	ENSBTAG00000049697	5S_rRNA	-55855
Interval_33	1	422339	422888	1.06759	1.99766	2.38021	0.122881	0.672046	Distal Intergenic	ENSBTAG00000049697	5S_rRNA	-52510
Interval_34	1	432039	432810	0.0724761	1.10051	0.00551579	0.940797	0.994213	Distal Intergenic	ENSBTAG00000049697	5S_rRNA	-42588
Interval_35	1	434867	435618	-1.12969	0.848411	0.890367	0.345378	0.831548	Distal Intergenic	ENSBTAG00000049697	5S_rRNA	-39780
Interval_36	1	437104	437731	2.11974	1.0741	3.82958	0.0503555	0.571762	Distal Intergenic	ENSBTAG00000049697	5S_rRNA	-37667
Interval_37	1	474625	475373	-0.15084	1.81431	0.0304894	0.861385	0.981386	Promoter (<=1kb)	ENSBTAG00000049697	5S_rRNA	-25
Interval_38	1	476692	477213	0.807723	1.47505	0.945094	0.330971	0.825669	Promoter (<=1kb)	ENSBTAG00000047028	5S_rRNA	-165
Interval_39	1	481808	482431	2.06797	0.769298	1.64614	0.199486	0.740836	Distal Intergenic	ENSBTAG00000053686	5S_rRNA	2391
Interval_40	1	499432	500845	-0.34716	1.87406	0.134688	0.71362	0.95208	Distal Intergenic	ENSBTAG00000053686	5S_rRNA	20015
Interval_41	1	502441	503765	-1.74685	1.95278	4.91376	0.0266436	0.521731	Distal Intergenic	ENSBTAG00000053686	5S_rRNA	23024
Interval_42	1	510300	511406	1.35691	1.43114	1.73116	0.188263	0.733732	Distal Intergenic	ENSBTAG00000053686	5S_rRNA	30883
Interval_43	1	549326	550569	-0.453037	0.818812	0.122524	0.726313	0.954819	Distal Intergenic	ENSBTAG00000053686	5S_rRNA	69909
Interval_44	1	569008	570650	-0.0866061	2.12522	0.0132744	0.908275	0.988255	Distal Intergenic	ENSBTAG00000054829		-55429
Interval_45	1	571577	572765	1.22828	1.74763	2.40667	0.120819	0.66974	Distal Intergenic	ENSBTAG00000054829		-53314
Interval_46	1	593670	595599	-0.712779	2.98995	1.7354	0.187723	0.732933	Distal Intergenic	ENSBTAG00000054829		-30480
Interval_47	1	596259	597103	0.0617785	2.4849	0.0107874	0.917279	0.990356	Distal Intergenic	ENSBTAG00000054829		-28976
Interval_48	1	603008	605891	-0.352819	4.73996	1.10239	0.293742	0.806985	Distal Intergenic	ENSBTAG00000054829		-20188
Interval_49	1	608601	609539	0.0874019	2.66808	0.0255123	0.873097	0.983385	Distal Intergenic	ENSBTAG00000054829		-16540
Interval_50	1	611230	612360	0.191685	2.42858	0.112493	0.737324	0.957632	Distal Intergenic	ENSBTAG00000054829		-13719
Interval_51	1	625536	626734	0.17443	2.77177	0.0964652	0.756114	0.961484	Promoter (<=1kb)	ENSBTAG00000054829		0
Interval_52	1	631399	632252	0.734674	1.40908	0.524703	0.468842	0.883673	Intron (ENSBTAT00000066364/ENSBTAG00000054829, intron 2 of 3)	ENSBTAG00000054829		5320
Interval_53	1	633187	633928	-0.492945	1.27782	0.170956	0.679264	0.944178	Intron (ENSBTAT00000066364/ENSBTAG00000054829, intron 2 of 3)	ENSBTAG00000054829		7108
Interval_54	1	637391	639116	-0.740801	2.16777	1.25183	0.263203	0.786648	Intron (ENSBTAT00000066364/ENSBTAG00000054829, intron 2 of 3)	ENSBTAG00000054829		11312
Interval_55	1	644246	644559	-1.77301	0.555957	1.96881	0.160574	0.708934	Intron (ENSBTAT00000066364/ENSBTAG00000054829, intron 2 of 3)	ENSBTAG00000046619	5S_rRNA	13729
Interval_56	1	651779	653457	0.514426	1.72878	0.457748	0.498679	0.894654	Intron (ENSBTAT00000066364/ENSBTAG00000054829, intron 3 of 3)	ENSBTAG00000046619	5S_rRNA	4831
Interval_57	1	656999	657249	-1.58397	0.715626	1.88019	0.170312	0.716345	Promoter (1-2kb)	ENSBTAG00000046619	5S_rRNA	1039
Interval_58	1	657692	658804	-1.04448	2.03669	1.96673	0.160795	0.70897	Promoter (<=1kb)	ENSBTAG00000046619	5S_rRNA	0
Interval_60	1	670086	670981	-0.854698	2.0064	1.30311	0.253646	0.780096	Distal Intergenic	ENSBTAG00000046619	5S_rRNA	-11798
Interval_61	1	688443	690723	0.134254	2.27385	0.0267281	0.870135	0.982991	Distal Intergenic	ENSBTAG00000046619	5S_rRNA	-30155
Interval_63	1	764781	766224	0.841349	1.31834	0.532566	0.46553	0.882182	3' UTR	ENSBTAG00000001753		14427
Interval_64	1	787857	789744	0.862625	1.42048	0.639582	0.423862	0.86626	Intron (ENSBTAT00000002299/ENSBTAG00000001753, intron 1 of 5)	ENSBTAG00000001753		-3368
Interval_66	1	820883	821535	-0.0321782	0.865874	4.86071e-08	0.999824	1	Promoter (<=1kb)	ENSBTAG00000001753		-38
Interval_68	1	881656	882930	0.630791	6.55416	5.70369	0.0169293	0.493004	Promoter (<=1kb)	ENSBTAG00000020035	RCAN1	0
Interval_69	1	893650	894346	-0.0494816	2.17568	0.00488961	0.944253	0.994684	Intron (ENSBTAT00000074355/ENSBTAG00000020035, intron 1 of 3)	ENSBTAG00000005540		10367
Interval_71	1	934152	935072	-0.0133209	0.752908	4.03063e-05	0.994934	1	Intron (ENSBTAT00000074355/ENSBTAG00000020035, intron 1 of 3)	ENSBTAG00000005540		-29439
Interval_72	1	968308	968868	0.35445	1.53613	0.134681	0.713627	0.95208	Intron (ENSBTAT00000074355/ENSBTAG00000020035, intron 1 of 3)	ENSBTAG00000020035	RCAN1	-22155
Interval_73	1	990626	991181	0.185401	1.25683	0.0316503	0.858797	0.980899	Promoter (<=1kb)	ENSBTAG00000020035	RCAN1	0
Interval_75	1	1008738	1010186	-0.00195907	2.43059	8.60186e-06	0.99766	1	Distal Intergenic	ENSBTAG00000020035	RCAN1	17715
Interval_76	1	1052477	1053751	-0.526016	1.75631	0.531899	0.46581	0.882313	Distal Intergenic	ENSBTAG00000026259		-7511
Interval_77	1	1056675	1056901	-2.05921	0.909719	2.66508	0.102573	0.651489	Distal Intergenic	ENSBTAG00000026259		-4361
Interval_78	1	1102436	1103297	0.747577	1.4986	0.856288	0.354779	0.836251	3' UTR	ENSBTAG00000013841	C21orf140	-2291
Interval_79	1	1104932	1105713	1.11544	1.1821	1.22623	0.268141	0.790159	3' UTR	ENSBTAG00000013841	C21orf140	-4787
Interval_80	1	1117714	1118802	0.372521	5.4373	1.50235	0.22031	0.757241	Promoter (<=1kb)	ENSBTAG00000011528	SMIM11	0
Interval_84	1	1205735	1206634	0.202674	0.797809	0.0306702	0.860978	0.981354	Distal Intergenic	ENSBTAG00000026260	KCNE2	-73987
Interval_87	1	1279138	1280101	0.751884	0.965314	0.271751	0.602159	0.925979	Distal Intergenic	ENSBTAG00000054497		99042
Interval_88	1	1319604	1321417	-0.988271	2.118	1.80694	0.178876	0.724856	Distal Intergenic	ENSBTAG00000054497		57726
Interval_89	1	1331661	1332461	0.0822149	1.0652	0.00889013	0.924881	0.991575	Distal Intergenic	ENSBTAG00000054497		46682
Interval_90	1	1342495	1343315	0.385231	0.955507	0.159203	0.689891	0.946451	Distal Intergenic	ENSBTAG00000054497		35828
Interval_91	1	1385264	1386079	0.783514	1.15859	0.702451	0.401961	0.857396	Distal Intergenic	ENSBTAG00000054497		-5295
Interval_92	1	1390535	1391364	-1.03981	0.991418	0.769468	0.380382	0.847857	3' UTR	ENSBTAG00000054497		-10566
Interval_93	1	1397586	1399194	0.559057	4.73463	2.5267	0.111934	0.660828	Intron (ENSBTAT00000081747/ENSBTAG00000012594, intron 2 of 2)	ENSBTAG00000054497		-17617
Interval_94	1	1401291	1402855	0.454658	4.46304	1.39032	0.23835	0.770917	Intron (ENSBTAT00000081747/ENSBTAG00000012594, intron 2 of 2)	ENSBTAG00000054497		-21322
Interval_95	1	1404927	1405280	0.587338	1.99641	0.559546	0.454443	0.877603	Intron (ENSBTAT00000081747/ENSBTAG00000012594, intron 2 of 2)	ENSBTAG00000054497		-24958
Interval_96	1	1417340	1418187	0.507368	1.23311	0.329035	0.566228	0.916604	Intron (ENSBTAT00000081747/ENSBTAG00000012594, intron 1 of 2)	ENSBTAG00000012594	MRPS6	36305
Interval_97	1	1439974	1440307	-1.94948	1.20405	3.38187	0.0659172	0.596828	Intron (ENSBTAT00000081747/ENSBTAG00000012594, intron 1 of 2)	ENSBTAG00000012594	MRPS6	14185
Interval_98	1	1447978	1448484	0.561778	2.57642	0.873043	0.350114	0.834305	Intron (ENSBTAT00000081747/ENSBTAG00000012594, intron 1 of 2)	ENSBTAG00000012594	MRPS6	6008
Interval_99	1	1454979	1455929	0.216055	4.33589	0.342778	0.55823	0.91472	Promoter (<=1kb)	ENSBTAG00000012594	MRPS6	0
Interval_101	1	1531666	1533791	-0.15782	1.87338	0.0566013	0.811951	0.973465	Distal Intergenic	ENSBTAG00000049850	U6	59522
Interval_102	1	1540696	1541634	-0.168088	1.48373	0.0392241	0.843005	0.978293	Distal Intergenic	ENSBTAG00000049850	U6	68552
Interval_103	1	1563340	1563579	0.201979	3.7714	0.136089	0.712201	0.951716	Distal Intergenic	ENSBTAG00000018278	ATP5PO	-80049
Interval_104	1	1566497	1566921	1.12409	3.61431	5.04269	0.0247301	0.518059	Distal Intergenic	ENSBTAG00000018278	ATP5PO	-76707
Interval_105	1	1586872	1588512	0.470973	4.52557	1.72253	0.189367	0.734387	Distal Intergenic	ENSBTAG00000018278	ATP5PO	-55116
Interval_106	1	1637764	1638509	0.210608	3.08231	0.159549	0.689572	0.946225	Distal Intergenic	ENSBTAG00000018278	ATP5PO	-5119
Interval_107	1	1643141	1644031	0.0998552	5.6658	0.116317	0.733064	0.956348	Promoter (<=1kb)	ENSBTAG00000018278	ATP5PO	0
Interval_108	1	1653524	1654411	0.918926	3.01688	3.23561	0.0720533	0.607714	Distal Intergenic	ENSBTAG00000018278	ATP5PO	9088
Interval_109	1	1659224	1659856	0.101999	2.03762	0.0229736	0.879526	0.983944	Distal Intergenic	ENSBTAG00000054338	bta-mir-12045	6269
Interval_112	1	1908365	1910189	0.195675	5.97475	0.495052	0.481682	0.887838	Promoter (<=1kb)	ENSBTAG00000021997	ITSN1	0
Interval_113	1	1943543	1944869	0.157178	3.72927	0.145161	0.703204	0.95009	Promoter (<=1kb)	ENSBTAG00000035175	DONSON	728
Interval_114	1	1975267	1976526	0.816561	1.98679	1.42712	0.232235	0.767205	Exon (ENSBTAT00000011175/ENSBTAG00000008482, exon 3 of 12)	ENSBTAG00000052933	bta-mir-6501	2366
Interval_115	1	1984704	1986299	0.333105	7.06607	1.72639	0.188872	0.734125	Promoter (<=1kb)	ENSBTAG00000008482	SON	0
Interval_116	1	2007665	2008795	0.654961	5.66545	4.50187	0.0338577	0.540425	Exon (ENSBTAT00000012108/ENSBTAG00000009188, exon 17 of 22)	ENSBTAG00000009187	DNAJC28	-20105
Interval_117	1	2015398	2015914	-1.22659	1.35083	1.57473	0.209521	0.747846	Distal Intergenic	ENSBTAG00000009187	DNAJC28	-12986
Interval_118	1	2027165	2028186	0.31297	6.26021	1.35322	0.244716	0.774915	Promoter (<=1kb)	ENSBTAG00000009187	DNAJC28	-714
Interval_119	1	2046334	2048034	0.582512	4.78383	2.82678	0.0927043	0.636898	Promoter (<=1kb)	ENSBTAG00000001258	TMEM50B	0
Interval_123	1	2100038	2100264	0.298992	1.46734	0.0839087	0.772069	0.965447	Intron (ENSBTAT00000066996/ENSBTAG00000012899, intron 6 of 6)	ENSBTAG00000043399		-10230
Interval_124	1	2109159	2110326	-4.33874	2.04255	14.4554	0.000143515	0.101863	Intron (ENSBTAT00000066996/ENSBTAG00000012899, intron 3 of 6)	ENSBTAG00000012899	IFNGR2	10994
Interval_125	1	2117787	2118134	0.218552	1.4415	0.0608771	0.805115	0.972038	Intron (ENSBTAT00000066996/ENSBTAG00000012899, intron 2 of 6)	ENSBTAG00000012899	IFNGR2	3186
Interval_126	1	2122986	2123930	-1.12358	1.42171	1.52362	0.217072	0.754323	Promoter (<=1kb)	ENSBTAG00000012899	IFNGR2	348
Interval_127	1	2128554	2130678	0.279512	3.40107	0.368726	0.5437	0.909647	Distal Intergenic	ENSBTAG00000012899	IFNGR2	-4276
Interval_128	1	2159488	2160256	0.471901	3.32837	0.857899	0.354327	0.835977	Distal Intergenic	ENSBTAG00000012899	IFNGR2	-35210
Interval_129	1	2165050	2165395	0.353879	3.25145	0.465143	0.49523	0.893381	Distal Intergenic	ENSBTAG00000012899	IFNGR2	-40772
Interval_130	1	2172496	2173343	0.0409529	3.04763	0.00702658	0.933196	0.993054	Distal Intergenic	ENSBTAG00000021819	IFNAR1	45001
Interval_131	1	2211946	2213307	-0.722504	2.48152	1.33793	0.247399	0.776761	Exon (ENSBTAT00000029080/ENSBTAG00000021819, exon 2 of 11)	ENSBTAG00000021819	IFNAR1	5037
Interval_132	1	2217435	2218679	0.208572	5.04026	0.430869	0.511563	0.898576	Promoter (<=1kb)	ENSBTAG00000021819	IFNAR1	0
Interval_133	1	2241651	2242666	-0.0925345	3.32781	0.0339483	0.853817	0.979892	Exon (ENSBTAT00000073488/ENSBTAG00000019404, exon 7 of 7)	ENSBTAG00000021819	IFNAR1	-23307
Interval_135	1	2276283	2277490	-1.63017	1.32435	2.44418	0.117962	0.666642	Intron (ENSBTAT00000073488/ENSBTAG00000019404, intron 6 of 6)	ENSBTAG00000019404	IL10RB	30384
Interval_136	1	2310325	2310747	0.446419	6.09012	2.36412	0.124154	0.674254	Intron (ENSBTAT00000073488/ENSBTAG00000019404, intron 2 of 6)	ENSBTAG00000019404	IL10RB	-2451
Interval_137	1	2313800	2314355	0.0836813	5.56782	0.0775579	0.780635	0.966753	Promoter (<=1kb)	ENSBTAG00000019404	IL10RB	0
Interval_138	1	2329140	2329911	-0.0306829	1.85292	0.00226392	0.96205	0.997073	Exon (ENSBTAT00000020239/ENSBTAG00000015212, exon 6 of 9)	ENSBTAG00000019404	IL10RB	-14998
Interval_139	1	2348209	2350197	0.253597	4.95203	0.600784	0.438279	0.871607	Promoter (<=1kb)	ENSBTAG00000015212	IFNAR2	0
Interval_140	1	2358589	2359509	-0.208376	4.77324	0.341174	0.559152	0.915018	Distal Intergenic	ENSBTAG00000015212	IFNAR2	-8499
Interval_142	1	2380648	2381723	0.0606668	1.20371	0.00410257	0.948929	0.995336	Distal Intergenic	ENSBTAG00000051429		-16776
Interval_143	1	2447125	2448392	-0.10417	1.40157	0.0137561	0.906633	0.987791	Distal Intergenic	ENSBTAG00000051548		-36352
Interval_144	1	2458042	2459150	-0.136428	2.5791	0.0615785	0.804018	0.971949	Distal Intergenic	ENSBTAG00000037547	OLIG1	40721
Interval_146	1	2498145	2500058	-0.422145	2.53501	0.54901	0.458723	0.879113	Promoter (<=1kb)	ENSBTAG00000037547	OLIG1	0
Interval_149	1	2537870	2538146	-1.37872	0.714799	1.51091	0.219	0.755895	Distal Intergenic	ENSBTAG00000049136	OLIG2	9900
Interval_150	1	2548759	2549480	-1.04614	1.676	1.43189	0.231456	0.766793	Promoter (<=1kb)	ENSBTAG00000049136	OLIG2	-713
Interval_152	1	2589408	2590145	0.0507671	1.42119	0.00408465	0.949041	0.995378	Distal Intergenic	ENSBTAG00000049136	OLIG2	-41362
Interval_153	1	2648182	2648511	-3.43696	0.681466	2.90969	0.0880485	0.631022	Distal Intergenic	ENSBTAG00000049136	OLIG2	-100136
Interval_154	1	2651338	2653139	-0.638882	1.27072	0.655926	0.418002	0.864543	Distal Intergenic	ENSBTAG00000043993	C1H21orf62	-96029
Interval_158	1	2733757	2734112	-1.19302	1.77282	2.2025	0.137787	0.689235	Distal Intergenic	ENSBTAG00000043993	C1H21orf62	-15056
Interval_159	1	2749318	2749674	-10.3371	0.753125	4.00207	0.0454444	0.562572	Promoter (<=1kb)	ENSBTAG00000043993	C1H21orf62	150
Interval_160	1	2786378	2787127	0.687841	4.55501	3.80558	0.0510821	0.573681	Promoter (<=1kb)	ENSBTAG00000003064	PAXBP1	0
Interval_161	1	2787623	2787994	1.0092	1.90559	2.14448	0.143083	0.694031	Promoter (<=1kb)	ENSBTAG00000003064	PAXBP1	811
Interval_162	1	2807584	2808331	-2.47642	1.09783	5.24294	0.0220361	0.510186	Exon (ENSBTAT00000003986/ENSBTAG00000003064, exon 12 of 18)	ENSBTAG00000003063	SYNJ1	-19360
Interval_163	1	2827142	2829087	0.294805	6.07946	1.15087	0.283367	0.800096	Promoter (<=1kb)	ENSBTAG00000003063	SYNJ1	0
Interval_165	1	2897859	2898464	0.561507	3.55655	1.36348	0.242935	0.773849	Intron (ENSBTAT00000003985/ENSBTAG00000003063, intron 23 of 32)	ENSBTAG00000003059	CFAP298	-26192
Interval_166	1	2923895	2925154	0.675894	5.9798	5.72454	0.0167294	0.49295	Promoter (<=1kb)	ENSBTAG00000003059	CFAP298	0
Interval_167	1	2936216	2937259	0.846361	1.64205	1.0381	0.308264	0.815122	3' UTR	ENSBTAG00000003059	CFAP298	11560
Interval_168	1	2949724	2950197	0.344068	1.92227	0.173166	0.677313	0.943969	Distal Intergenic	ENSBTAG00000003059	CFAP298	25068
Interval_169	1	2994647	2995613	0.549535	0.84777	0.0978428	0.754434	0.961049	Intron (ENSBTAT00000087205/ENSBTAG00000017310, intron 5 of 7)	ENSBTAG00000017310	EVA1C	32017
Interval_172	1	3078529	3081892	0.153827	4.42265	0.180764	0.670718	0.942776	Promoter (<=1kb)	ENSBTAG00000017310	EVA1C	0
Interval_173	1	3102733	3103615	0.561745	5.25975	3.12325	0.0771826	0.616297	Promoter (<=1kb)	ENSBTAG00000012412	URB1	0
Interval_174	1	3125204	3125656	-0.0755871	1.99208	0.00992342	0.920649	0.991159	Exon (ENSBTAT00000016473/ENSBTAG00000012412, exon 9 of 39)	ENSBTAG00000012412	URB1	21941
Interval_175	1	3149917	3151053	0.472819	3.26231	0.912366	0.339487	0.82905	Exon (ENSBTAT00000016473/ENSBTAG00000012412, exon 25 of 39)	ENSBTAG00000023718	MRAP	36114
Interval_177	1	3169051	3169975	-0.128774	1.3842	0.0213122	0.883932	0.984682	Exon (ENSBTAT00000016473/ENSBTAG00000012412, exon 31 of 39)	ENSBTAG00000023718	MRAP	17192
Interval_178	1	3195975	3198201	-0.222591	1.68271	0.0611572	0.804676	0.972038	Promoter (<=1kb)	ENSBTAG00000023718	MRAP	0
Interval_179	1	3210650	3211307	0.630974	3.53002	1.98326	0.159048	0.707799	Promoter (<=1kb)	ENSBTAG00000016619	MIS18A	826
Interval_180	1	3232116	3232940	0.733923	1.95404	1.03364	0.309306	0.815296	Distal Intergenic	ENSBTAG00000016619	MIS18A	22292
Interval_181	1	3239475	3240823	-1.3804	1.11467	1.59266	0.206947	0.746502	Distal Intergenic	ENSBTAG00000016619	MIS18A	29651
Interval_183	1	3296446	3296760	-3.22821	0.446481	3.88326	0.0487699	0.568435	Distal Intergenic	ENSBTAG00000016619	MIS18A	86622
Interval_185	1	3364047	3365661	-3.3115	1.19204	4.65375	0.0309858	0.531556	Distal Intergenic	ENSBTAG00000016619	MIS18A	154223
Interval_186	1	3378611	3380167	0.625415	1.30889	0.428896	0.512531	0.898966	Distal Intergenic	ENSBTAG00000016619	MIS18A	168787
Interval_187	1	3406611	3407001	1.66106	0.675231	2.23763	0.134687	0.686531	Distal Intergenic	ENSBTAG00000020762	HUNK	180731
Interval_188	1	3452442	3453937	0.528073	1.66176	0.533658	0.465073	0.882051	Distal Intergenic	ENSBTAG00000020762	HUNK	133795
Interval_189	1	3459486	3459901	1.37522	0.868876	0.0528101	0.818244	0.974445	Distal Intergenic	ENSBTAG00000020762	HUNK	127831
Interval_190	1	3462005	3463293	-0.757753	1.56024	0.835872	0.36058	0.838869	Distal Intergenic	ENSBTAG00000020762	HUNK	124439
Interval_191	1	3470033	3471272	0.353868	1.23661	0.145111	0.703252	0.95009	Distal Intergenic	ENSBTAG00000020762	HUNK	116460
Interval_192	1	3481188	3481801	0.0121576	0.744641	0.00216319	0.962904	0.997108	Distal Intergenic	ENSBTAG00000020762	HUNK	105931
Interval_193	1	3489579	3490463	-0.0334966	1.09499	0.000703682	0.978837	0.998768	Distal Intergenic	ENSBTAG00000020762	HUNK	97269
Interval_194	1	3500586	3502341	-0.21772	2.28074	0.12572	0.722911	0.954251	Exon (ENSBTAT00000074986/ENSBTAG00000020762, exon 11 of 11)	ENSBTAG00000020762	HUNK	85391
Interval_195	1	3518630	3519563	1.00182	1.37369	1.58966	0.207375	0.746925	Intron (ENSBTAT00000074986/ENSBTAG00000020762, intron 8 of 10)	ENSBTAG00000020762	HUNK	68169
Interval_196	1	3526000	3526801	0.491616	2.05439	0.553734	0.456796	0.878487	Exon (ENSBTAT00000074986/ENSBTAG00000020762, exon 7 of 11)	ENSBTAG00000020762	HUNK	60931
Interval_197	1	3621100	3621778	0.332922	1.13069	0.111245	0.738731	0.958188	Intron (ENSBTAT00000027668/ENSBTAG00000020762, intron 1 of 10)	ENSBTAG00000020762	HUNK	7649
Interval_198	1	3627191	3628399	-1.48962	2.31962	4.97112	0.025774	0.518716	Promoter (1-2kb)	ENSBTAG00000020762	HUNK	1028
Interval_199	1	3628630	3629836	-0.995483	1.85381	1.69013	0.193584	0.737397	Promoter (<=1kb)	ENSBTAG00000020762	HUNK	0
Interval_203	1	3733809	3734511	-2.04992	1.73411	4.59874	0.0319955	0.534411	Distal Intergenic	ENSBTAG00000018855	SCAF4	-25998
Interval_204	1	3759958	3762209	0.235393	6.01216	0.720242	0.396065	0.854792	Promoter (<=1kb)	ENSBTAG00000018855	SCAF4	0
Interval_207	1	3832473	3834105	0.317918	5.95161	1.31044	0.252314	0.779239	Promoter (<=1kb)	ENSBTAG00000018854	SOD1	0
Interval_209	1	3899070	3899675	0.736571	1.76071	1.14103	0.285434	0.801377	Distal Intergenic	ENSBTAG00000018854	SOD1	-65664
Interval_210	1	3917370	3918290	0.153635	2.56941	0.0594448	0.807376	0.97248	Distal Intergenic	ENSBTAG00000051337		-48656
Interval_211	1	3966457	3967352	0.386518	6.44054	2.03463	0.153752	0.703833	Promoter (<=1kb)	ENSBTAG00000051337		0
Interval_213	1	4032096	4032779	0.841748	1.1103	0.457248	0.498913	0.894738	Intron (ENSBTAT00000074948/ENSBTAG00000051337, intron 1 of 2)	ENSBTAG00000051337		65150
Interval_215	1	4087279	4087912	-0.978084	0.777798	0.421387	0.516246	0.900276	Intron (ENSBTAT00000074948/ENSBTAG00000051337, intron 1 of 2)	ENSBTAG00000017839	TIAM1	-104192
Interval_216	1	4114789	4115781	-0.146408	1.472	0.0282953	0.866416	0.982385	Intron (ENSBTAT00000074948/ENSBTAG00000051337, intron 1 of 2)	ENSBTAG00000017839	TIAM1	-76323
Interval_217	1	4127065	4127797	0.330725	1.20005	0.136935	0.711347	0.95158	Intron (ENSBTAT00000074948/ENSBTAG00000051337, intron 2 of 2)	ENSBTAG00000017839	TIAM1	-64307
Interval_218	1	4137631	4138550	-3.58884	0.963196	2.92806	0.087052	0.630826	Intron (ENSBTAT00000074948/ENSBTAG00000051337, intron 2 of 2)	ENSBTAG00000017839	TIAM1	-53554
Interval_219	1	4146643	4147822	-0.459125	1.45127	0.278364	0.597776	0.925256	Intron (ENSBTAT00000074948/ENSBTAG00000051337, intron 2 of 2)	ENSBTAG00000017839	TIAM1	-44282
Interval_220	1	4175231	4175943	1.58953	2.07085	5.09701	0.0239671	0.517505	Distal Intergenic	ENSBTAG00000017839	TIAM1	-16161
Interval_221	1	4189191	4189404	1.63962	1.53973	3.19613	0.0738127	0.61136	Distal Intergenic	ENSBTAG00000017839	TIAM1	-2700
Interval_222	1	4191903	4193389	0.110828	4.10764	0.0836781	0.772374	0.965475	Promoter (<=1kb)	ENSBTAG00000017839	TIAM1	0
Interval_223	1	4252771	4254463	0.58062	1.89509	0.653134	0.418995	0.864775	Intron (ENSBTAT00000064124/ENSBTAG00000017839, intron 1 of 7)	ENSBTAG00000044299	bta-mir-2284i	-33605
Interval_225	1	4327309	4328125	-0.634217	0.971469	0.585524	0.444155	0.873404	Intron (ENSBTAT00000064124/ENSBTAG00000017839, intron 4 of 7)	ENSBTAG00000046072	bta-mir-2284x	-11699
Interval_226	1	4348204	4349011	-3.29329	1.02429	3.19795	0.0737308	0.61136	Intron (ENSBTAT00000064124/ENSBTAG00000017839, intron 6 of 7)	ENSBTAG00000048631		-32304
Interval_227	1	4353529	4354122	-0.658923	3.06705	1.40227	0.236344	0.770075	Intron (ENSBTAT00000064124/ENSBTAG00000017839, intron 7 of 7)	ENSBTAG00000048631		-27193
Interval_228	1	4357503	4358762	0.539298	3.4085	1.27472	0.258884	0.784412	3' UTR	ENSBTAG00000048631		-22553
Interval_229	1	4364468	4365190	0.267182	2.93079	0.257382	0.611924	0.927788	Distal Intergenic	ENSBTAG00000048631		-16125
Interval_231	1	4382347	4383286	-0.342127	2.58721	0.29446	0.587377	0.922738	Promoter (1-2kb)	ENSBTAG00000048631		1032
Interval_233	1	4417000	4417942	-0.253385	2.30203	0.159321	0.689782	0.946396	Intron (ENSBTAT00000023716/ENSBTAG00000048631, intron 8 of 12)	ENSBTAG00000048631		35685
Interval_234	1	4418914	4419327	-0.924026	1.84478	1.44025	0.230098	0.765802	Exon (ENSBTAT00000023716/ENSBTAG00000048631, exon 9 of 13)	ENSBTAG00000048631		37599
Interval_235	1	4454659	4455204	-3.41042	1.07105	5.3761	0.0204145	0.504693	Distal Intergenic	ENSBTAG00000048631		73344
Interval_238	1	4597436	4598573	-2.83129	0.879656	2.31717	0.127953	0.678444	Distal Intergenic	ENSBTAG00000034869	KRTAP11-1	-75062
Interval_239	1	4672724	4674356	-0.0280606	1.69285	0.00122211	0.972113	0.998009	Promoter (<=1kb)	ENSBTAG00000034869	KRTAP11-1	0
Interval_240	1	4834119	4834809	0.698082	1.05132	0.278706	0.597551	0.925256	Distal Intergenic	ENSBTAG00000050662		10782
Interval_241	1	4872418	4873204	-0.175717	1.39574	0.0294433	0.863759	0.981674	Distal Intergenic	ENSBTAG00000049506		-4001
Interval_244	1	5205793	5207084	0.354737	1.12003	0.0817933	0.774882	0.965914	Distal Intergenic	ENSBTAG00000051544		-10480
Interval_246	1	5313456	5314116	-0.538536	0.851478	0.257355	0.611943	0.927788	Distal Intergenic	ENSBTAG00000052321		-75322
Interval_248	1	5457675	5458575	0.931901	0.804309	0.68499	0.407874	0.860271	Distal Intergenic	ENSBTAG00000053953		9413
Interval_250	1	5488828	5490061	-0.872898	1.49589	0.635598	0.425309	0.866901	Promoter (<=1kb)	ENSBTAG00000054015		163
Interval_251	1	5510045	5511005	-0.0695095	1.24803	0.00520283	0.942498	0.994559	Promoter (<=1kb)	ENSBTAG00000039602	KRTAP13-1	0
Interval_252	1	5516769	5518476	0.621314	1.66918	0.667849	0.413803	0.862443	Distal Intergenic	ENSBTAG00000050522		-3703
Interval_253	1	5581198	5581984	0.0908013	0.879752	0.0063617	0.936428	0.993719	Promoter (<=1kb)	ENSBTAG00000055221		0
Interval_254	1	5596912	5597974	1.7937	0.82921	1.93704	0.163991	0.711474	Distal Intergenic	ENSBTAG00000055221		15489
Interval_256	1	5652915	5653959	0.496447	1.23378	0.292578	0.588573	0.922805	Distal Intergenic	ENSBTAG00000052202	KRTAP27-1	25136
Interval_257	1	5682679	5684057	-0.0768037	1.25968	0.00378915	0.950916	0.995793	Distal Intergenic	ENSBTAG00000046384	KRTAP24-1	-5846
Interval_260	1	5759549	5761186	0.487306	1.61263	0.233393	0.629019	0.932065	Distal Intergenic	ENSBTAG00000039820	CLDN8	-9039
Interval_261	1	5770585	5771290	0.378831	1.05147	0.166993	0.682798	0.94527	Promoter (<=1kb)	ENSBTAG00000039820	CLDN8	360
Interval_262	1	5829932	5831497	-0.659249	1.60408	0.54562	0.460113	0.880067	Promoter (<=1kb)	ENSBTAG00000039255	CLDN17	0
Interval_265	1	5970149	5972217	-0.913839	1.50896	0.608597	0.435317	0.869833	Distal Intergenic	ENSBTAG00000039255	CLDN17	140029
Interval_266	1	6051079	6052713	1.18861	1.43376	2.16183	0.141477	0.692812	Distal Intergenic	ENSBTAG00000034854	GRIK1	-59734
Interval_268	1	6111690	6113704	0.725913	2.3289	1.25421	0.262751	0.786261	Promoter (<=1kb)	ENSBTAG00000034854	GRIK1	0
Interval_269	1	6133881	6134742	-0.392013	1.36328	0.128103	0.720407	0.953525	Intron (ENSBTAT00000070796/ENSBTAG00000034854, intron 1 of 15)	ENSBTAG00000034854	GRIK1	21434
Interval_270	1	6179288	6180563	1.55089	1.10101	2.07048	0.150174	0.700931	Intron (ENSBTAT00000070796/ENSBTAG00000034854, intron 1 of 15)	ENSBTAG00000034854	GRIK1	66841
Interval_271	1	6217858	6218740	0.690452	1.12502	0.507039	0.476424	0.88655	Intron (ENSBTAT00000070796/ENSBTAG00000034854, intron 1 of 15)	ENSBTAG00000034854	GRIK1	105411
Interval_273	1	6279855	6281436	-0.311994	1.26644	0.0716413	0.788962	0.968376	Intron (ENSBTAT00000070796/ENSBTAG00000034854, intron 1 of 15)	ENSBTAG00000034854	GRIK1	-123689
Interval_277	1	6399892	6400658	-1.13797	0.920443	3.67274	0.0553092	0.581935	Intron (ENSBTAT00000070796/ENSBTAG00000034854, intron 1 of 15)	ENSBTAG00000034854	GRIK1	-4467
Interval_280	1	6467428	6468580	1.58425	1.50796	3.44722	0.0633584	0.592176	Exon (ENSBTAT00000070796/ENSBTAG00000034854, exon 7 of 16)	ENSBTAG00000034854	GRIK1	58397
Interval_281	1	6558693	6559532	0.395347	0.849611	0.153853	0.69488	0.947678	Exon (ENSBTAT00000070796/ENSBTAG00000034854, exon 15 of 16)	ENSBTAG00000034854	GRIK1	149662
Interval_282	1	6566932	6567607	-3.27157	1.15555	3.38335	0.0658582	0.596811	Intron (ENSBTAT00000070796/ENSBTAG00000034854, intron 15 of 15)	ENSBTAG00000034854	GRIK1	157901
Interval_283	1	6568390	6569106	-1.06128	0.927324	0.834224	0.361054	0.838962	Intron (ENSBTAT00000070796/ENSBTAG00000034854, intron 15 of 15)	ENSBTAG00000034854	GRIK1	159359
Interval_284	1	6633137	6633728	-0.823354	0.797163	0.452884	0.500968	0.89529	Distal Intergenic	ENSBTAG00000042595	U6	145135
Interval_285	1	6660416	6661708	1.14026	0.868951	0.939755	0.332341	0.826213	Distal Intergenic	ENSBTAG00000042595	U6	117155
Interval_288	1	6811801	6812479	0.0212028	1.30471	0.000403371	0.983976	0.999192	Downstream (2-3kb)	ENSBTAG00000042595	U6	-32938
Interval_289	1	6814822	6815660	2.24865	0.955918	5.57301	0.0182393	0.498675	3' UTR	ENSBTAG00000042595	U6	-35959
Interval_290	1	6826269	6827159	-3.70162	1.10965	3.22636	0.0724615	0.608742	Exon (ENSBTAT00000005416/ENSBTAG00000004139, exon 3 of 5)	ENSBTAG00000004139	BACH1	30899
Interval_292	1	6856043	6858987	0.149646	4.48069	0.183673	0.668235	0.942421	Promoter (<=1kb)	ENSBTAG00000004139	BACH1	0
Interval_294	1	6933317	6934857	-0.19976	1.96199	0.0788013	0.778929	0.966422	Distal Intergenic	ENSBTAG00000004139	BACH1	-75259
Interval_295	1	7053163	7053901	0.289771	0.801645	0.0379731	0.845497	0.978431	Promoter (<=1kb)	ENSBTAG00000007444	MAP3K7CL	0
Interval_296	1	7113702	7114467	0.432532	5.52426	2.1012	0.147184	0.697474	Promoter (<=1kb)	ENSBTAG00000014233	CCT8	0
Interval_297	1	7154631	7155446	0.523515	6.36074	3.75771	0.0525645	0.575735	Promoter (<=1kb)	ENSBTAG00000020122	USP16	0
Interval_298	1	7158977	7159312	1.02502	3.26914	4.64981	0.0310571	0.531556	Distal Intergenic	ENSBTAG00000020122	USP16	-3706
Interval_68284	29	10752	11091	17.0785	1.93431	40.6029	1.86532e-10	1.62238e-06	Promoter (<=1kb)	ENSBTAG00000049871	5S_rRNA	-312
Interval_300	1	7183452	7184193	0.506392	3.543	1.2738	0.259054	0.784412	Promoter (<=1kb)	ENSBTAG00000000201	LTN1	0
Interval_301	1	7280293	7281050	0.876567	5.37585	8.07836	0.00447969	0.396196	Promoter (<=1kb)	ENSBTAG00000001412	N6AMT1	0
Interval_302	1	7440582	7441501	-0.54371	1.03121	0.255026	0.613558	0.928078	Distal Intergenic	ENSBTAG00000045479	U6	-10316
Interval_303	1	7443368	7443667	-0.146224	0.670436	0.0171547	0.895794	0.985754	Distal Intergenic	ENSBTAG00000045479	U6	-13102
Interval_307	1	7553456	7553850	0.621447	0.906939	0.379213	0.538025	0.907686	Distal Intergenic	ENSBTAG00000045479	U6	-123190
Interval_312	1	7692868	7693701	-1.75182	1.2844	2.74016	0.0978549	0.644961	Distal Intergenic	ENSBTAG00000045479	U6	-262602
Interval_313	1	7704370	7705650	1.86278	1.15826	2.98405	0.0840885	0.625839	Distal Intergenic	ENSBTAG00000045479	U6	-274104
Interval_314	1	7707335	7708466	-0.93529	1.04151	0.513402	0.47367	0.885913	Distal Intergenic	ENSBTAG00000045479	U6	-277069
Interval_315	1	7724379	7725221	-0.720083	0.838229	0.429667	0.512153	0.898905	Distal Intergenic	ENSBTAG00000045479	U6	-294113
Interval_317	1	7760847	7761410	-2.82135	0.939971	2.23913	0.134556	0.6864	Distal Intergenic	ENSBTAG00000045479	U6	-330581
Interval_318	1	7774144	7775268	-0.809741	1.32066	0.749317	0.386693	0.850847	Distal Intergenic	ENSBTAG00000045479	U6	-343878
Interval_319	1	7796191	7798093	0.0815044	1.62428	0.00774932	0.929853	0.992381	Distal Intergenic	ENSBTAG00000045479	U6	-365925
Interval_321	1	7858579	7859453	-0.402497	1.29345	0.185005	0.667107	0.942272	Distal Intergenic	ENSBTAG00000045479	U6	-428313
Interval_322	1	7884602	7885666	0.58492	1.20625	0.286985	0.592159	0.923729	Distal Intergenic	ENSBTAG00000045479	U6	-454336
Interval_325	1	7940051	7941634	-0.0857646	1.48222	0.0106004	0.917996	0.990526	Distal Intergenic	ENSBTAG00000045479	U6	-509785
Interval_327	1	8046155	8046485	-1.72787	0.967328	1.08659	0.297229	0.808204	Distal Intergenic	ENSBTAG00000045479	U6	-615889
Interval_328	1	8048096	8048786	0.25085	1.48478	0.0724299	0.787831	0.968205	Distal Intergenic	ENSBTAG00000045479	U6	-617830
Interval_331	1	8146988	8149192	-1.52614	2.59398	3.19201	0.073999	0.611409	Distal Intergenic	ENSBTAG00000045479	U6	-716722
Interval_332	1	8158513	8160458	-1.06237	2.27692	1.72165	0.18948	0.734387	Distal Intergenic	ENSBTAG00000045479	U6	-728247
Interval_337	1	8478181	8479101	1.70166	0.871395	1.25127	0.26331	0.786694	Distal Intergenic	ENSBTAG00000052349	H4C3	-438974
Interval_342	1	8673777	8674547	1.11198	1.13114	1.30529	0.253248	0.779854	Distal Intergenic	ENSBTAG00000052349	H4C3	-243528
Interval_343	1	8854410	8856003	2.85129	1.26873	4.2254	0.0398232	0.550942	Distal Intergenic	ENSBTAG00000052349	H4C3	-62072
Interval_351	1	9128126	9129067	1.71532	1.17035	3.16625	0.075175	0.613435	Distal Intergenic	ENSBTAG00000052332	H4C3	167852
Interval_357	1	9313300	9314487	1.24807	1.08917	1.08244	0.298151	0.808713	Distal Intergenic	ENSBTAG00000000648	ADAMTS5	-126486
Interval_358	1	9352688	9353346	0.263345	1.18711	0.0148116	0.903134	0.986949	Distal Intergenic	ENSBTAG00000000648	ADAMTS5	-87627
Interval_360	1	9389443	9390820	0.420701	1.42653	0.135535	0.712761	0.951836	Distal Intergenic	ENSBTAG00000000648	ADAMTS5	-50153
Interval_361	1	9431899	9433053	0.675118	1.01728	0.327961	0.566862	0.916909	Distal Intergenic	ENSBTAG00000000648	ADAMTS5	-7920
Interval_362	1	9441268	9444162	0.265412	2.83327	0.236778	0.626543	0.931801	Promoter (<=1kb)	ENSBTAG00000000648	ADAMTS5	295
Interval_365	1	9478959	9479812	0.43903	0.959556	0.15302	0.695666	0.948121	Intron (ENSBTAT00000000849/ENSBTAG00000000648, intron 4 of 7)	ENSBTAG00000000648	ADAMTS5	37986
Interval_366	1	9582672	9585027	-0.540202	2.93385	1.04119	0.307544	0.814657	Promoter (<=1kb)	ENSBTAG00000000706	ADAMTS1	0
Interval_368	1	9648545	9649075	1.18196	0.869567	1.02794	0.310643	0.815845	Distal Intergenic	ENSBTAG00000045024	U6	40980
Interval_369	1	9660870	9662306	-1.2908	1.68757	2.04468	0.152739	0.702278	Distal Intergenic	ENSBTAG00000045024	U6	27749
Interval_371	1	9777427	9778306	-0.0366364	0.980366	0.00225399	0.962134	0.997073	Distal Intergenic	ENSBTAG00000045024	U6	-87372
Interval_373	1	9841630	9842903	-0.483201	1.09492	0.210532	0.646351	0.937142	Distal Intergenic	ENSBTAG00000050914	CYYR1	-25949
Interval_374	1	9869509	9869999	0.187188	1.09282	0.0265376	0.870594	0.983013	Promoter (<=1kb)	ENSBTAG00000050914	CYYR1	0
Interval_375	1	9928823	9929403	0.525014	0.909231	0.221692	0.637753	0.934749	Intron (ENSBTAT00000067905/ENSBTAG00000050914, intron 2 of 3)	ENSBTAG00000050914	CYYR1	59280
Interval_376	1	9932937	9933417	2.51881	0.749531	1.81895	0.177438	0.722352	Intron (ENSBTAT00000067905/ENSBTAG00000050914, intron 2 of 3)	ENSBTAG00000050914	CYYR1	63394
Interval_377	1	9979759	9980483	-0.390066	0.894124	0.0989896	0.753045	0.960815	Exon (ENSBTAT00000067905/ENSBTAG00000050914, exon 4 of 4)	ENSBTAG00000050914	CYYR1	110216
Interval_383	1	10134675	10136477	1.31067	1.37474	2.37181	0.123544	0.673274	Distal Intergenic	ENSBTAG00000050144	U6	-43531
Interval_385	1	10231242	10233357	0.279474	5.23607	0.803374	0.370086	0.843664	Promoter (<=1kb)	ENSBTAG00000017753	APP	0
Interval_387	1	10393244	10394078	-4.28911	1.01312	4.00408	0.0453903	0.562572	Intron (ENSBTAT00000067940/ENSBTAG00000017753, intron 5 of 16)	ENSBTAG00000042557	U6	-94690
Interval_390	1	10572242	10572910	-0.542325	2.2146	0.481771	0.487621	0.890152	Distal Intergenic	ENSBTAG00000042557	U6	83474
Interval_391	1	10646600	10647667	-0.460908	1.81054	0.387503	0.533615	0.905953	Distal Intergenic	ENSBTAG00000000605	ATP5PF	-43027
Interval_393	1	10690250	10692314	0.411223	6.01603	2.24433	0.134105	0.685464	Promoter (<=1kb)	ENSBTAG00000000605	ATP5PF	0
Interval_395	1	10714806	10715742	-0.0804815	1.09177	0.00792747	0.929053	0.992248	Intron (ENSBTAT00000080737/ENSBTAG00000000603, intron 7 of 9)	ENSBTAG00000000603	JAM2	21159
Interval_397	1	10786860	10788945	0.244787	3.29238	0.267501	0.605013	0.92687	Promoter (<=1kb)	ENSBTAG00000000603	JAM2	0
Interval_398	1	10822922	10824599	0.775747	4.78487	5.39867	0.0201521	0.504412	Promoter (<=1kb)	ENSBTAG00000019542	MRPL39	0
Interval_399	1	10832770	10833569	0.818734	0.917625	0.356228	0.550608	0.911879	Intron (ENSBTAT00000026038/ENSBTAG00000019542, intron 6 of 7)	ENSBTAG00000019542	MRPL39	9528
Interval_400	1	10848490	10849903	0.506312	4.19587	1.57852	0.208974	0.747645	Promoter (<=1kb)	ENSBTAG00000036404	bta-mir-155	0
Interval_401	1	10854488	10855415	-1.76393	1.24861	2.8892	0.089175	0.632516	Distal Intergenic	ENSBTAG00000036404	bta-mir-155	-5775
Interval_402	1	10860200	10861236	1.08524	2.55982	3.78077	0.0518447	0.574972	Distal Intergenic	ENSBTAG00000036404	bta-mir-155	-11487
Interval_403	1	10876001	10876863	-0.132459	0.968453	0.00991699	0.920675	0.991159	Distal Intergenic	ENSBTAG00000042261	U6	17030
Interval_408	1	11303490	11304341	-1.6876	0.708385	1.72385	0.189198	0.734387	Distal Intergenic	ENSBTAG00000043064	U6	66701
Interval_409	1	11316050	11317322	0.226628	2.09986	0.109188	0.741071	0.9587	Distal Intergenic	ENSBTAG00000043064	U6	79261
Interval_410	1	11368209	11368926	-7.37666	0.879028	4.07171	0.0436071	0.560321	Distal Intergenic	ENSBTAG00000043064	U6	131420
Interval_415	1	11701575	11703188	-0.606093	1.96924	0.518948	0.471291	0.884948	Distal Intergenic	ENSBTAG00000038900		120777
Interval_418	1	11795398	11796452	0.344814	1.2127	0.108905	0.741394	0.958796	Distal Intergenic	ENSBTAG00000038900		214600
Interval_419	1	11811441	11812033	0.614797	3.73255	1.88564	0.169694	0.715554	Distal Intergenic	ENSBTAG00000038900		230643
Interval_421	1	12108119	12109155	0.850043	1.02604	0.604687	0.436795	0.870705	Distal Intergenic	ENSBTAG00000038900		527321
Interval_425	1	12359898	12361367	-0.668821	1.44434	0.225118	0.635168	0.933802	Distal Intergenic	ENSBTAG00000038900		779100
Interval_427	1	12452906	12453716	1.074	1.41528	0.874266	0.349777	0.834126	Distal Intergenic	ENSBTAG00000038900		872108
Interval_429	1	12631245	12631753	0.141258	0.812415	0.0157961	0.899983	0.98632	Distal Intergenic	ENSBTAG00000038900		1050447
Interval_433	1	13385629	13386419	0.942278	1.3021	1.23184	0.26705	0.789699	Distal Intergenic	ENSBTAG00000045128	7SK	1761506
Interval_435	1	13798389	13799306	0.122637	0.843997	0.0123969	0.911346	0.989214	Distal Intergenic	ENSBTAG00000045128	7SK	1348619
Interval_441	1	15160860	15162195	-3.44766	0.961265	3.07221	0.0796413	0.62033	Distal Intergenic	ENSBTAG00000045128	7SK	-12935
Interval_446	1	15826669	15827926	1.14811	2.10315	3.0041	0.083054	0.624903	Distal Intergenic	ENSBTAG00000036841	5S_rRNA	-126414
Interval_447	1	15881038	15881854	1.13223	1.85458	2.00884	0.156385	0.706049	Distal Intergenic	ENSBTAG00000036841	5S_rRNA	-72486
Interval_448	1	15883002	15884898	0.0894139	3.14516	0.0366716	0.848135	0.978645	Distal Intergenic	ENSBTAG00000036841	5S_rRNA	-69442
Interval_449	1	16103006	16103793	-1.15109	0.933681	0.82065	0.36499	0.841448	Distal Intergenic	ENSBTAG00000053315		25395
Interval_452	1	16751688	16752459	0.533731	1.05698	0.35339	0.5522	0.912484	Distal Intergenic	ENSBTAG00000053315		-622500
Interval_454	1	16997263	16997933	1.5031	0.827397	1.54786	0.213452	0.75141	Distal Intergenic	ENSBTAG00000053315		-868075
Interval_455	1	17026641	17027323	-0.469388	0.921528	0.0991429	0.752861	0.960795	Distal Intergenic	ENSBTAG00000047337	U6	-878272
Interval_456	1	17173738	17174813	0.604259	0.789918	0.271149	0.602562	0.926138	Distal Intergenic	ENSBTAG00000047337	U6	-730782
Interval_459	1	17545191	17545954	0.13155	0.923818	1.11475e-05	0.997336	1	Distal Intergenic	ENSBTAG00000047337	U6	-359641
Interval_465	1	18443039	18444814	0.496805	1.67272	0.339009	0.560402	0.915425	Distal Intergenic	ENSBTAG00000043929	5S_rRNA	-105993
Interval_467	1	18459475	18459992	2.14665	0.754162	1.54207	0.214309	0.752282	Distal Intergenic	ENSBTAG00000000597	TMPRSS15	-107985
Interval_470	1	18640120	18641266	-0.2938	1.4073	0.119813	0.729238	0.95546	Intron (ENSBTAT00000000788/ENSBTAG00000000597, intron 14 of 25)	ENSBTAG00000000597	TMPRSS15	72031
Interval_473	1	18705067	18706369	0.0400486	1.23198	0.00363874	0.951899	0.995873	Exon (ENSBTAT00000000788/ENSBTAG00000000597, exon 25 of 26)	ENSBTAG00000000588	CHODL	21201
Interval_474	1	18735971	18736978	-2.31999	1.78185	6.07649	0.0136993	0.476482	Promoter (<=1kb)	ENSBTAG00000000588	CHODL	0
Interval_479	1	19137622	19138367	-2.22637	0.983899	1.46079	0.226804	0.762309	Distal Intergenic	ENSBTAG00000001395	C1H21orf91	-89527
Interval_482	1	19227045	19228915	0.752293	6.66699	8.50104	0.00354943	0.379301	Promoter (<=1kb)	ENSBTAG00000001395	C1H21orf91	0
Interval_483	1	19251337	19252258	-0.0192249	2.21234	0.000997492	0.974805	0.998469	Intron (ENSBTAT00000001832/ENSBTAG00000001395, intron 2 of 4)	ENSBTAG00000001395	C1H21orf91	23443
Interval_485	1	19305975	19306627	-0.774132	1.73339	0.776816	0.378117	0.847111	Distal Intergenic	ENSBTAG00000055283	U6	-3394
Interval_486	1	19322472	19323269	-0.0826432	4.86399	0.0550779	0.814452	0.97374	Distal Intergenic	ENSBTAG00000055283	U6	12451
Interval_489	1	19357445	19358263	0.0378721	1.38143	0.00107445	0.973851	0.998456	Distal Intergenic	ENSBTAG00000055283	U6	47424
Interval_490	1	19417589	19419532	0.515582	6.97051	4.22741	0.039776	0.550942	Promoter (<=1kb)	ENSBTAG00000018704	BTG3	0
Interval_492	1	19501627	19502789	-0.0557875	2.22306	0.00717699	0.932486	0.992817	Promoter (<=1kb)	ENSBTAG00000004869	CXADR	0
Interval_494	1	19615880	19616772	0.204864	0.759787	0.0191902	0.889823	0.985486	Distal Intergenic	ENSBTAG00000004869	CXADR	-113300
Interval_495	1	19640387	19641335	1.78704	1.22298	4.2474	0.0393105	0.550812	Distal Intergenic	ENSBTAG00000004869	CXADR	-137807
Interval_497	1	19756026	19756360	0.614131	0.577783	0.0563292	0.812395	0.973498	Distal Intergenic	ENSBTAG00000004869	CXADR	-253446
Interval_501	1	20079645	20081718	-0.699289	1.5543	0.197883	0.656435	0.93935	Distal Intergenic	ENSBTAG00000029827	bta-mir-125b-2	303867
Interval_502	1	20299344	20300228	0.278775	1.29779	0.0927295	0.760735	0.962594	Distal Intergenic	ENSBTAG00000029827	bta-mir-125b-2	85357
Interval_503	1	20366140	20367274	-0.255048	1.05686	0.045823	0.830498	0.976017	Distal Intergenic	ENSBTAG00000029827	bta-mir-125b-2	18311
Interval_504	1	20387185	20387616	-1.29672	1.08164	1.02285	0.311845	0.815973	Promoter (1-2kb)	ENSBTAG00000029827	bta-mir-125b-2	-1600
Interval_508	1	20582754	20583629	-1.10445	2.03105	1.84436	0.174441	0.720157	Promoter (<=1kb)	ENSBTAG00000054337		0
Interval_511	1	20808034	20810451	-0.164666	1.78386	0.0323313	0.857302	0.980429	Intron (ENSBTAT00000077302/ENSBTAG00000053883, intron 1 of 4)	ENSBTAG00000053883		13359
Interval_512	1	20823410	20824162	-0.294394	3.0444	0.305147	0.580674	0.92097	Promoter (<=1kb)	ENSBTAG00000053883		0
Interval_514	1	20873266	20874865	0.379283	1.15578	0.101324	0.750246	0.960322	Distal Intergenic	ENSBTAG00000053883		-49117
Interval_516	1	20961388	20962186	-0.100559	1.00949	0.013831	0.90638	0.987791	Distal Intergenic	ENSBTAG00000044220	U6	-50795
Interval_519	1	21325647	21325992	0.371562	1.78653	0.25942	0.610519	0.92761	Intron (ENSBTAT00000025716/ENSBTAG00000019314, intron 1 of 24)	ENSBTAG00000019314	USP25	2198
Interval_520	1	21327758	21329094	0.401343	4.03047	1.02472	0.311403	0.815973	Promoter (<=1kb)	ENSBTAG00000019314	USP25	0
Interval_521	1	21519927	21520362	-2.88314	0.85408	3.90772	0.0480649	0.566538	Distal Intergenic	ENSBTAG00000019314	USP25	-191737
Interval_522	1	21607992	21609233	0.602436	1.88297	0.757397	0.384144	0.849711	Distal Intergenic	ENSBTAG00000019314	USP25	-279802
Interval_523	1	21649853	21650279	-0.742833	0.723018	0.262929	0.608115	0.927387	Distal Intergenic	ENSBTAG00000019314	USP25	-321663
Interval_524	1	21654841	21655774	1.52052	1.05683	2.30644	0.128839	0.680026	Distal Intergenic	ENSBTAG00000019314	USP25	-326651
Interval_526	1	21731272	21732256	-1.58102	1.24137	2.91637	0.0876851	0.630826	Distal Intergenic	ENSBTAG00000052575		-361585
Interval_527	1	21740327	21741275	-0.499072	2.84558	0.695714	0.404228	0.858557	Distal Intergenic	ENSBTAG00000052575		-352566
Interval_529	1	21862917	21863371	1.76222	0.941007	1.48607	0.222827	0.759152	Distal Intergenic	ENSBTAG00000052575		-230470
Interval_530	1	21897493	21898301	0.506161	1.3778	0.25465	0.613819	0.928206	Distal Intergenic	ENSBTAG00000052575		-195540
Interval_531	1	21907837	21908288	0.385265	1.12655	0.150396	0.698158	0.948951	Distal Intergenic	ENSBTAG00000052575		-185553
Interval_532	1	21925222	21926090	0.669172	1.43637	0.583734	0.444852	0.873924	Distal Intergenic	ENSBTAG00000052575		-167751
Interval_533	1	21940464	21941008	0.94832	1.06446	1.03525	0.308929	0.815142	Distal Intergenic	ENSBTAG00000052575		-152833
Interval_534	1	21957406	21958159	-0.719821	0.717865	0.318226	0.572676	0.918548	Distal Intergenic	ENSBTAG00000052575		-135682
Interval_535	1	21963836	21965180	-0.714353	1.24875	0.338329	0.560796	0.915474	Distal Intergenic	ENSBTAG00000052575		-128661
Interval_538	1	22092807	22096378	0.0868651	4.99559	0.0723723	0.787913	0.968261	Promoter (<=1kb)	ENSBTAG00000052575		0
Interval_540	1	22152852	22153797	0.47327	1.55526	0.239427	0.62462	0.931428	Intron (ENSBTAT00000072612/ENSBTAG00000052575, intron 1 of 1)	ENSBTAG00000052575		11845
Interval_541	1	22189745	22192660	-0.178666	1.97803	0.0538605	0.816477	0.974119	Promoter (<=1kb)	ENSBTAG00000047293	NRIP1	0
Interval_542	1	22267865	22268601	0.0935394	1.21721	0.00994095	0.920579	0.991159	Distal Intergenic	ENSBTAG00000054742		-11961
Interval_543	1	22280480	22281549	-0.961557	2.67217	2.59668	0.107088	0.655405	Promoter (<=1kb)	ENSBTAG00000054742		0
Interval_544	1	22451108	22451669	0.659502	2.69116	1.22101	0.269163	0.791085	Distal Intergenic	ENSBTAG00000002623	SAMSN1	-165820
Interval_545	1	22480050	22480629	0.798762	1.66881	0.894267	0.344324	0.831088	Distal Intergenic	ENSBTAG00000002623	SAMSN1	-136860
Interval_546	1	22538052	22540147	0.047323	2.92325	0.0080679	0.928429	0.992133	Distal Intergenic	ENSBTAG00000002623	SAMSN1	-77342
Interval_547	1	22578957	22579344	-0.799277	1.92586	0.92242	0.33684	0.828136	Distal Intergenic	ENSBTAG00000002623	SAMSN1	-38145
Interval_548	1	22591874	22592865	0.299782	1.44959	0.105971	0.744779	0.959225	Distal Intergenic	ENSBTAG00000002623	SAMSN1	-24624
Interval_549	1	22596680	22597473	-1.27333	1.31175	1.63792	0.200611	0.742022	Distal Intergenic	ENSBTAG00000002623	SAMSN1	-20016
Interval_550	1	22603967	22604296	0.267411	3.30611	0.264109	0.607311	0.927143	Distal Intergenic	ENSBTAG00000002623	SAMSN1	-13193
Interval_551	1	22613495	22613788	-0.561137	1.27771	0.449135	0.502746	0.895639	Distal Intergenic	ENSBTAG00000002623	SAMSN1	-3701
Interval_552	1	22617422	22617868	0.439857	3.51696	0.954461	0.328586	0.824287	Promoter (<=1kb)	ENSBTAG00000002623	SAMSN1	0
Interval_553	1	22623004	22623701	0.496849	1.7357	0.376373	0.539551	0.907908	Intron (ENSBTAT00000003394/ENSBTAG00000002623, intron 1 of 7)	ENSBTAG00000002623	SAMSN1	5515
Interval_554	1	22627816	22628783	1.06969	2.80794	3.75719	0.0525808	0.575735	Intron (ENSBTAT00000003394/ENSBTAG00000002623, intron 1 of 7)	ENSBTAG00000002623	SAMSN1	10327
Interval_555	1	22634257	22635112	0.53711	3.58404	1.30099	0.254032	0.78034	Intron (ENSBTAT00000003394/ENSBTAG00000002623, intron 1 of 7)	ENSBTAG00000002623	SAMSN1	-6431
Interval_556	1	22641321	22642867	0.416253	2.72298	0.566209	0.451769	0.876584	Promoter (<=1kb)	ENSBTAG00000002623	SAMSN1	0
Interval_557	1	22651974	22652894	1.10592	1.78627	2.18222	0.139613	0.69102	Exon (ENSBTAT00000003394/ENSBTAG00000002623, exon 4 of 8)	ENSBTAG00000002623	SAMSN1	10431
Interval_558	1	22654772	22655519	1.77444	1.62889	4.76531	0.0290389	0.527924	Exon (ENSBTAT00000003394/ENSBTAG00000002623, exon 5 of 8)	ENSBTAG00000002623	SAMSN1	13229
Interval_559	1	22667098	22668809	1.0323	3.39474	5.38331	0.0203303	0.504693	Intron (ENSBTAT00000003394/ENSBTAG00000002623, intron 7 of 7)	ENSBTAG00000002623	SAMSN1	25555
Interval_560	1	22677290	22678666	0.966117	2.96251	3.3345	0.067841	0.600607	Distal Intergenic	ENSBTAG00000002623	SAMSN1	35747
Interval_561	1	22680328	22681141	-0.650595	1.33388	0.584062	0.444725	0.873865	Distal Intergenic	ENSBTAG00000002623	SAMSN1	38785
Interval_563	1	22718356	22719199	0.175888	4.16687	0.159975	0.689179	0.946141	Distal Intergenic	ENSBTAG00000012908	HSPA13	-64677
Interval_564	1	22721140	22721527	1.14404	4.09002	7.61721	0.0057814	0.410626	Distal Intergenic	ENSBTAG00000012908	HSPA13	-62349
Interval_566	1	22783388	22784353	0.396703	6.75542	2.40259	0.121135	0.669867	Promoter (<=1kb)	ENSBTAG00000012908	HSPA13	0
Interval_568	1	22906216	22908051	-1.11668	1.97007	1.89282	0.168884	0.715053	Promoter (<=1kb)	ENSBTAG00000054574		0
Interval_569	1	22966180	22966977	0.990564	4.00822	6.33127	0.0118627	0.46527	Promoter (<=1kb)	ENSBTAG00000038512	LIPI	0
Interval_571	1	23167550	23168949	-0.131375	1.44154	0.0320823	0.857847	0.980636	Promoter (<=1kb)	ENSBTAG00000048578		0
Interval_573	1	23239504	23240116	-1.3918	0.617154	0.0830947	0.773147	0.965634	Distal Intergenic	ENSBTAG00000048578		71555
Interval_577	1	23605800	23607163	0.329837	1.15526	0.0517078	0.820118	0.974668	Distal Intergenic	ENSBTAG00000048578		437851
Interval_579	1	23785119	23786299	-1.33649	0.933753	0.376687	0.539382	0.907908	Distal Intergenic	ENSBTAG00000050084	5S_rRNA	-469866
Interval_582	1	24136903	24137733	0.0419003	0.892434	0.000767018	0.977905	0.998717	Distal Intergenic	ENSBTAG00000050084	5S_rRNA	-118432
Interval_589	1	24411409	24412570	0.188275	2.68314	0.0996808	0.752213	0.960689	Promoter (1-2kb)	ENSBTAG00000046755		-1594
Interval_590	1	24455742	24456580	-1.24123	1.10389	1.6859	0.194142	0.738116	Intron (ENSBTAT00000064983/ENSBTAG00000046755, intron 1 of 1)	ENSBTAG00000046755		41578
Interval_591	1	24484447	24485468	1.52405	1.13344	0.0037802	0.950974	0.995804	Distal Intergenic	ENSBTAG00000046755		70283
Interval_592	1	24500611	24501621	0.441295	1.04039	0.154187	0.694566	0.947576	Distal Intergenic	ENSBTAG00000046755		86447
Interval_595	1	24646139	24647094	0.0510356	1.35807	0.00226114	0.962074	0.997073	Distal Intergenic	ENSBTAG00000010462	ROBO2	-223494
Interval_599	1	24692822	24693629	1.18746	0.802728	0.911426	0.339736	0.82905	Distal Intergenic	ENSBTAG00000010462	ROBO2	-176959
Interval_601	1	24799248	24800045	-0.0162005	1.03092	0.000375045	0.984549	0.999323	Distal Intergenic	ENSBTAG00000010462	ROBO2	-70543
Interval_603	1	24853429	24854768	-1.99158	1.26086	1.57947	0.208837	0.747645	Distal Intergenic	ENSBTAG00000010462	ROBO2	-15820
Interval_604	1	24903383	24904493	-1.17014	1.21591	1.18409	0.276526	0.795739	Intron (ENSBTAT00000048830/ENSBTAG00000010462, intron 4 of 26)	ENSBTAG00000010462	ROBO2	27206
Interval_605	1	24947735	24948367	-0.759036	0.936772	0.35829	0.549457	0.91143	Intron (ENSBTAT00000048830/ENSBTAG00000010462, intron 7 of 26)	ENSBTAG00000010462	ROBO2	71558
Interval_606	1	25018280	25019212	-0.270185	1.41472	0.0607703	0.805283	0.972043	Exon (ENSBTAT00000048830/ENSBTAG00000010462, exon 20 of 27)	ENSBTAG00000028813	5S_rRNA	-126830
Interval_608	1	25095189	25096252	-0.181608	1.09285	0.0364783	0.848531	0.978721	Distal Intergenic	ENSBTAG00000028813	5S_rRNA	-49790
Interval_609	1	25102859	25104942	-0.0743625	2.47677	0.0165126	0.897752	0.986031	Distal Intergenic	ENSBTAG00000028813	5S_rRNA	-41100
Interval_613	1	25173984	25174683	0.335817	0.826911	0.0585496	0.808803	0.972859	Distal Intergenic	ENSBTAG00000028813	5S_rRNA	27942
Interval_615	1	25238756	25239277	-0.171095	0.816586	0.0265975	0.87045	0.983013	Distal Intergenic	ENSBTAG00000043751	U2	-59299
Interval_617	1	25253205	25253912	0.339417	1.38238	0.080194	0.777035	0.966252	Distal Intergenic	ENSBTAG00000043751	U2	-44664
Interval_619	1	25419560	25420381	-0.253316	0.935586	0.0259887	0.871928	0.983239	Distal Intergenic	ENSBTAG00000043751	U2	120984
Interval_625	1	25686844	25687454	3.51676	0.558038	4.41671e-08	0.999832	1	Distal Intergenic	ENSBTAG00000043751	U2	388268
Interval_630	1	25924279	25924997	-0.0255653	0.783462	0.0129415	0.909427	0.988656	Distal Intergenic	ENSBTAG00000009851	ROBO1	340531
Interval_632	1	26106328	26108229	0.113791	2.27373	0.0316954	0.858698	0.980844	Distal Intergenic	ENSBTAG00000009851	ROBO1	157299
Interval_633	1	26112126	26112833	-0.644386	0.674564	0.212569	0.644761	0.936764	Distal Intergenic	ENSBTAG00000009851	ROBO1	152695
Interval_638	1	26437074	26437797	-0.490159	0.9603	0.242025	0.622747	0.930667	Distal Intergenic	ENSBTAG00000009851	ROBO1	-171498
Interval_641	1	26583527	26584219	-0.826756	1.48719	0.819389	0.365359	0.841684	Distal Intergenic	ENSBTAG00000009851	ROBO1	-317951
Interval_644	1	27073899	27074966	-0.244709	1.56009	0.0986711	0.75343	0.960862	Distal Intergenic	ENSBTAG00000009851	ROBO1	-808323
Interval_646	1	27168483	27169868	-8.04923	1.50892	7.83211	0.0051326	0.402172	Distal Intergenic	ENSBTAG00000009851	ROBO1	-902907
Interval_647	1	27190931	27192068	2.24544	1.13462	3.1886	0.0741537	0.611601	Distal Intergenic	ENSBTAG00000009851	ROBO1	-925355
Interval_648	1	27300055	27301009	-1.00614	1.21968	1.33916	0.247182	0.776761	Distal Intergenic	ENSBTAG00000051036		983614
Interval_650	1	27410579	27411256	0.0376194	1.60148	0.00229967	0.961752	0.997073	Distal Intergenic	ENSBTAG00000051036		873367
Interval_651	1	27411956	27412592	-0.319468	1.42648	0.128205	0.720301	0.953525	Distal Intergenic	ENSBTAG00000051036		872031
Interval_654	1	27610851	27611719	-0.409482	1.10989	0.0956944	0.757059	0.961731	Distal Intergenic	ENSBTAG00000051036		672904
Interval_655	1	27628852	27630164	0.536167	2.11336	0.682977	0.408563	0.860287	Distal Intergenic	ENSBTAG00000051036		654459
Interval_656	1	27860755	27861997	1.86248	1.00709	2.80131	0.0941871	0.639276	Distal Intergenic	ENSBTAG00000051036		422626
Interval_657	1	28049109	28049740	0.57243	1.83889	0.573483	0.448878	0.875783	Distal Intergenic	ENSBTAG00000051036		234883
Interval_658	1	28122154	28122612	-0.495814	1.17846	0.277065	0.598631	0.925276	Distal Intergenic	ENSBTAG00000051036		162011
Interval_662	1	28295465	28296448	0.236966	1.25778	0.0666137	0.796333	0.970356	Distal Intergenic	ENSBTAG00000051036		-10842
Interval_663	1	28394768	28395659	-0.808946	1.54941	0.5616	0.453616	0.877233	Distal Intergenic	ENSBTAG00000051036		-110145
Interval_667	1	28498342	28499162	0.352285	1.31625	0.156117	0.692757	0.946965	Distal Intergenic	ENSBTAG00000051036		-213719
Interval_670	1	28726999	28728379	7.00784	1.43628	15.3105	9.12081e-05	0.08083	Distal Intergenic	ENSBTAG00000008359		-329651
Interval_673	1	28937003	28938238	-0.556629	1.20069	0.352777	0.552546	0.912661	Distal Intergenic	ENSBTAG00000008359		-119792
Interval_674	1	29061273	29062563	-6.63674	1.10382	4.67062	0.0306829	0.530817	Exon (ENSBTAT00000011007/ENSBTAG00000008359, exon 3 of 3)	ENSBTAG00000008359		3243
Interval_675	1	29077745	29078601	-0.494707	1.6982	0.343748	0.557674	0.914321	Distal Intergenic	ENSBTAG00000008359		19715
Interval_676	1	29107673	29108439	-0.358678	2.7742	0.350888	0.553611	0.913082	3' UTR	ENSBTAG00000008359		49643
Interval_677	1	29113684	29114595	2.01287	0.870874	1.65721	0.197981	0.740268	Intron (ENSBTAT00000050765/ENSBTAG00000036262, intron 14 of 14)	ENSBTAG00000008359		55654
Interval_678	1	29156518	29157047	-1.81722	1.49668	4.07182	0.0436042	0.560321	Intron (ENSBTAT00000050765/ENSBTAG00000036262, intron 11 of 14)	ENSBTAG00000008359		98488
Interval_680	1	29409696	29411076	0.31568	1.25806	0.0909237	0.763006	0.963169	Intron (ENSBTAT00000050765/ENSBTAG00000036262, intron 1 of 14)	ENSBTAG00000036262	GBE1	7990
Interval_681	1	29418117	29419103	0.418554	5.60517	2.03272	0.153945	0.704109	Promoter (<=1kb)	ENSBTAG00000036262	GBE1	0
Interval_682	1	29636116	29637636	1.30896	1.32132	1.93949	0.163724	0.711474	Distal Intergenic	ENSBTAG00000036262	GBE1	-217050
Interval_683	1	29713009	29714439	-0.386207	1.15905	0.162601	0.686773	0.945581	Distal Intergenic	ENSBTAG00000036262	GBE1	-293943
Interval_686	1	29867926	29869238	-0.665761	1.14313	0.416884	0.518496	0.901129	Distal Intergenic	ENSBTAG00000036262	GBE1	-448860
Interval_688	1	29902666	29903338	-2.37516	1.1213	2.66457	0.102605	0.651537	Distal Intergenic	ENSBTAG00000036262	GBE1	-483600
Interval_691	1	29937185	29938343	1.10358	0.989209	0.880059	0.348185	0.833055	Distal Intergenic	ENSBTAG00000036262	GBE1	-518119
Interval_692	1	30077744	30078677	1.12271	1.03507	0.904352	0.341617	0.829988	Distal Intergenic	ENSBTAG00000036262	GBE1	-658678
Interval_693	1	30090042	30091605	-0.778932	0.933524	1.37504	0.240947	0.772636	Distal Intergenic	ENSBTAG00000036262	GBE1	-670976
Interval_694	1	30129041	30130037	-0.0420486	1.08472	0.000961568	0.975262	0.998472	Distal Intergenic	ENSBTAG00000036262	GBE1	-709975
Interval_696	1	30188921	30190162	-0.26301	0.900355	0.0456213	0.830866	0.976098	Distal Intergenic	ENSBTAG00000036262	GBE1	-769855
Interval_703	1	31675120	31676009	-0.337945	1.33428	0.0890559	0.765381	0.963666	Distal Intergenic	ENSBTAG00000043669	U6	247579
Interval_704	1	32481552	32482484	-0.217759	1.61926	0.124779	0.723909	0.954602	Distal Intergenic	ENSBTAG00000054327		-364427
Interval_707	1	32571094	32572056	0.179238	1.08339	0.030295	0.861823	0.981503	Distal Intergenic	ENSBTAG00000054327		-274855
Interval_710	1	32826683	32828371	0.0325456	4.09654	0.00674036	0.934567	0.993358	Distal Intergenic	ENSBTAG00000054327		-18540
Interval_713	1	33283949	33285390	-1.90631	2.21258	4.00266	0.0454286	0.562572	Promoter (1-2kb)	ENSBTAG00000045974		1868
Interval_718	1	34158931	34159915	1.33497	0.847517	1.55057	0.213052	0.751057	Distal Intergenic	ENSBTAG00000053095	bta-mir-2285cm	316969
Interval_720	1	34209347	34210764	0.546782	1.66511	0.508084	0.475969	0.886511	Distal Intergenic	ENSBTAG00000053095	bta-mir-2285cm	266120
Interval_722	1	34240848	34242495	-5.66162	1.18729	3.37657	0.0661296	0.596948	Distal Intergenic	ENSBTAG00000053095	bta-mir-2285cm	234389
Interval_723	1	34279428	34280844	-0.516297	2.07767	0.600535	0.438374	0.871607	Distal Intergenic	ENSBTAG00000053095	bta-mir-2285cm	196040
Interval_726	1	34930689	34931682	0.214537	0.905174	0.0232383	0.878839	0.98381	Distal Intergenic	ENSBTAG00000026156	VGLL3	191561
Interval_728	1	35016572	35017253	-2.3083	0.934769	1.98202	0.159177	0.707799	Distal Intergenic	ENSBTAG00000026156	VGLL3	105990
Interval_729	1	35059185	35060169	0.552192	1.13092	0.214457	0.643297	0.936399	Intron (ENSBTAT00000037060/ENSBTAG00000026156, intron 3 of 3)	ENSBTAG00000026156	VGLL3	63074
Interval_731	1	35102027	35102867	-0.357599	0.776675	0.0763876	0.782254	0.967018	Intron (ENSBTAT00000037060/ENSBTAG00000026156, intron 2 of 3)	ENSBTAG00000026156	VGLL3	20376
Interval_732	1	35122541	35124036	-1.56368	2.76218	5.29448	0.0213931	0.507896	Promoter (<=1kb)	ENSBTAG00000026156	VGLL3	0
Interval_733	1	35138605	35140248	1.29848	1.47659	1.60015	0.205882	0.745446	Distal Intergenic	ENSBTAG00000026156	VGLL3	-15178
Interval_737	1	35319112	35320261	0.141258	1.86746	0.033027	0.855792	0.980212	Distal Intergenic	ENSBTAG00000007939	CHMP2B	-61036
Interval_739	1	35380763	35382662	0.628334	4.81781	3.7515	0.0527602	0.576489	Promoter (<=1kb)	ENSBTAG00000007939	CHMP2B	0
Interval_740	1	35440123	35440427	0.598868	0.514707	0.198211	0.656169	0.939228	Distal Intergenic	ENSBTAG00000009128	POU1F1	-4494
Interval_741	1	35525435	35525913	-0.259506	2.65654	0.183502	0.668381	0.942421	Distal Intergenic	ENSBTAG00000009128	POU1F1	-89806
Interval_742	1	35662399	35664374	-0.674268	1.74154	0.703216	0.401705	0.857261	Distal Intergenic	ENSBTAG00000009128	POU1F1	-226770
Interval_743	1	35824927	35825658	-0.866872	1.80728	1.34806	0.245618	0.77607	Distal Intergenic	ENSBTAG00000039151	HTR1F	-180722
Interval_744	1	35867482	35868571	-0.241156	1.88334	0.119394	0.729693	0.955496	Distal Intergenic	ENSBTAG00000039151	HTR1F	-137809
Interval_745	1	35950311	35950757	0.32172	0.815186	0.0862586	0.768989	0.964942	Distal Intergenic	ENSBTAG00000039151	HTR1F	-55623
Interval_746	1	35987576	35987792	-0.349212	0.841139	0.100343	0.751418	0.960595	Distal Intergenic	ENSBTAG00000039151	HTR1F	-18588
Interval_748	1	36018050	36018612	0.168836	4.87602	0.246557	0.61951	0.930078	Distal Intergenic	ENSBTAG00000039151	HTR1F	11670
Interval_749	1	36025283	36026052	0.349832	1.60002	0.219308	0.639567	0.935368	Distal Intergenic	ENSBTAG00000039151	HTR1F	18903
Interval_750	1	36033653	36035010	1.2777	2.17301	3.44898	0.063291	0.592169	Distal Intergenic	ENSBTAG00000046393	U4	17701
Interval_751	1	36063072	36064689	0.5124	5.82218	3.21994	0.0727463	0.609835	Promoter (<=1kb)	ENSBTAG00000023675	ZNF654	0
Interval_753	1	36156017	36157177	0.496683	6.49232	3.51917	0.0606626	0.589584	Promoter (<=1kb)	ENSBTAG00000007970	C1H3orf38	0
Interval_754	1	36186713	36187449	0.271882	1.05929	0.0784681	0.779384	0.966586	Distal Intergenic	ENSBTAG00000007970	C1H3orf38	30276
Interval_755	1	36231844	36233515	-1.09215	1.44343	1.53875	0.214804	0.752964	Distal Intergenic	ENSBTAG00000007970	C1H3orf38	75407
Interval_757	1	36392227	36393082	-1.51547	0.900341	0.780298	0.37705	0.846941	Distal Intergenic	ENSBTAG00000050305	5S_rRNA	-26786
Interval_758	1	36426245	36427212	1.73988	0.78916	1.34771	0.24568	0.77607	Distal Intergenic	ENSBTAG00000050305	5S_rRNA	6377
Interval_761	1	36488215	36490314	0.197603	2.11261	0.0829723	0.773309	0.965634	Promoter (<=1kb)	ENSBTAG00000045590	CSNKA2IP	96
Interval_764	1	36632730	36633998	-0.190986	1.31745	0.0364238	0.848643	0.978721	Distal Intergenic	ENSBTAG00000045590	CSNKA2IP	144611
Interval_767	1	36787207	36788340	-2.50275	0.99824	1.77194	0.183142	0.728985	Distal Intergenic	ENSBTAG00000045590	CSNKA2IP	299088
Interval_770	1	37100959	37101240	0.152457	1.10655	0.0253239	0.873563	0.983482	Distal Intergenic	ENSBTAG00000006811	EPHA3	-9444
Interval_771	1	37110328	37111029	-0.368178	2.753	0.391654	0.531432	0.905352	Promoter (<=1kb)	ENSBTAG00000006811	EPHA3	0
Interval_772	1	37117132	37118121	0.0415841	3.05244	0.00720447	0.932357	0.992811	Intron (ENSBTAT00000008955/ENSBTAG00000006811, intron 1 of 16)	ENSBTAG00000006811	EPHA3	6448
Interval_773	1	37410230	37411797	-3.82502	1.11627	1.23483	0.26647	0.78904	Intron (ENSBTAT00000008955/ENSBTAG00000006811, intron 5 of 16)	ENSBTAG00000006811	EPHA3	299546
Interval_776	1	37808825	37809889	2.66391	0.986391	6.9607	0.00833195	0.441019	Distal Intergenic	ENSBTAG00000023652	PROS1	457239
Interval_777	1	37819294	37820173	-1.14875	0.945035	0.803692	0.369992	0.843642	Distal Intergenic	ENSBTAG00000023652	PROS1	446955
Interval_778	1	37882052	37882488	-1.53811	0.738615	0.508505	0.475787	0.886476	Distal Intergenic	ENSBTAG00000023652	PROS1	384640
Interval_779	1	37941696	37942223	2.80938	0.772495	2.9604	0.0853269	0.627678	Distal Intergenic	ENSBTAG00000023652	PROS1	324905
Interval_780	1	37946913	37947616	-2.29127	0.689948	1.49776	0.221017	0.757809	Distal Intergenic	ENSBTAG00000023652	PROS1	319512
Interval_781	1	37984277	37985182	-0.920735	1.19556	0.578929	0.446732	0.875014	Distal Intergenic	ENSBTAG00000023652	PROS1	281946
Interval_782	1	38169917	38170468	0.436393	2.65752	0.581174	0.445852	0.874413	Distal Intergenic	ENSBTAG00000023652	PROS1	96660
Interval_783	1	38266776	38267544	1.50907	1.11102	2.86369	0.0905997	0.634938	Promoter (<=1kb)	ENSBTAG00000023652	PROS1	0
Interval_784	1	38275204	38276078	0.700671	6.07708	6.49723	0.0108043	0.454698	Promoter (<=1kb)	ENSBTAG00000005155	ARL13B	0
Interval_785	1	38359894	38361564	0.726483	3.42857	2.60887	0.106267	0.654431	Promoter (<=1kb)	ENSBTAG00000015728	NSUN3	0
Interval_791	1	38730499	38731855	1.46347	1.07967	1.79939	0.179786	0.725708	Distal Intergenic	ENSBTAG00000015728	NSUN3	369870
Interval_792	1	38782203	38782944	-0.0471325	0.663123	0.00112398	0.973255	0.998329	Distal Intergenic	ENSBTAG00000015728	NSUN3	421574
Interval_795	1	38822758	38823869	3.62329	0.893155	10.0727	0.00150482	0.302036	Distal Intergenic	ENSBTAG00000015728	NSUN3	462129
Interval_796	1	38901073	38901529	-2.24575	0.815538	1.38855	0.23865	0.770936	Distal Intergenic	ENSBTAG00000015728	NSUN3	540444
Interval_797	1	39112278	39112908	2.00284	0.877133	3.63163	0.0566913	0.583579	Distal Intergenic	ENSBTAG00000015728	NSUN3	751649
Interval_801	1	39381954	39382722	0.00913385	1.03689	8.96041e-05	0.992447	1	Distal Intergenic	ENSBTAG00000015728	NSUN3	1021325
Interval_803	1	39578405	39579291	0.259546	1.10814	0.059756	0.806882	0.972421	Distal Intergenic	ENSBTAG00000015728	NSUN3	1217776
Interval_806	1	39954858	39955257	-1.18274	0.539127	0.869629	0.351058	0.834679	Distal Intergenic	ENSBTAG00000045781	Metazoa_SRP	-909899
Interval_810	1	40669190	40669735	1.13517	1.09391	1.34779	0.245665	0.77607	Distal Intergenic	ENSBTAG00000045781	Metazoa_SRP	-195421
Interval_811	1	40906309	40908006	0.357967	1.94711	0.18623	0.666073	0.941948	Distal Intergenic	ENSBTAG00000034182		-40977
Interval_812	1	40948929	40950059	0.639293	1.56462	0.428651	0.512652	0.899028	Promoter (<=1kb)	ENSBTAG00000034182		0
Interval_813	1	40973630	40975576	0.129474	3.1749	0.0739467	0.785675	0.967637	Promoter (<=1kb)	ENSBTAG00000050258		0
Interval_819	1	41440619	41441669	0.0027146	0.883978	5.64202e-05	0.994007	1	Intron (ENSBTAT00000061591/ENSBTAG00000044111, intron 3 of 15)	ENSBTAG00000044111	EPHA6	27176
Interval_821	1	41648433	41649640	0.93938	1.34246	1.05094	0.305292	0.813487	Exon (ENSBTAT00000061591/ENSBTAG00000044111, exon 5 of 16)	ENSBTAG00000044111	EPHA6	-38182
Interval_826	1	42010119	42011031	0.412721	4.7696	1.50262	0.220268	0.757165	Promoter (<=1kb)	ENSBTAG00000010091	ARL6	0
Interval_828	1	42070218	42072490	0.28952	3.54675	0.441836	0.506238	0.896683	Promoter (<=1kb)	ENSBTAG00000047147	CRYBG3	0
Interval_829	1	42081837	42083513	-1.35474	1.3411	1.56966	0.210257	0.748486	Intron (ENSBTAT00000063463/ENSBTAG00000047147, intron 1 of 21)	ENSBTAG00000047147	CRYBG3	-4770
Interval_830	1	42151205	42151729	-0.692657	0.978785	0.524107	0.469095	0.883696	Intron (ENSBTAT00000063463/ENSBTAG00000047147, intron 12 of 21)	ENSBTAG00000047147	CRYBG3	29900
Interval_832	1	42185900	42187374	-1.2321	1.50713	1.50168	0.220412	0.757328	Intron (ENSBTAT00000063463/ENSBTAG00000047147, intron 18 of 21)	ENSBTAG00000015546	RIOX2	36538
Interval_833	1	42223840	42224645	-0.381855	1.98295	0.301879	0.582707	0.921426	Promoter (<=1kb)	ENSBTAG00000015546	RIOX2	0
Interval_834	1	42230172	42231648	0.863198	3.84677	4.50397	0.0338162	0.540109	Promoter (<=1kb)	ENSBTAG00000015546	RIOX2	0
Interval_835	1	42247518	42248109	0.659787	0.83609	0.00553109	0.940715	0.994213	Exon (ENSBTAT00000001857/ENSBTAG00000001416, exon 8 of 9)	ENSBTAG00000015546	RIOX2	-16712
Interval_837	1	42294091	42294901	1.41682	1.33753	3.22956	0.0723203	0.608719	Distal Intergenic	ENSBTAG00000001416	GABRR3	-7101
Interval_838	1	42410845	42411584	-0.986527	1.24317	1.08862	0.296776	0.808204	Distal Intergenic	ENSBTAG00000050430	OR5H28	-5730
Interval_841	1	42829188	42830368	0.208209	6.51618	0.626896	0.428496	0.867425	Promoter (<=1kb)	ENSBTAG00000020996	CLDND1	0
Interval_843	1	42853983	42854350	0.473877	1.61281	0.300732	0.583424	0.921698	Promoter (<=1kb)	ENSBTAG00000028582	U1	-976
Interval_844	1	42857807	42858249	-0.333719	1.59708	0.140963	0.707325	0.950836	Distal Intergenic	ENSBTAG00000028582	U1	-4800
Interval_845	1	42869679	42870957	-0.208115	2.5834	0.109084	0.74119	0.958749	Distal Intergenic	ENSBTAG00000028582	U1	-16672
Interval_847	1	42879471	42880006	0.661706	2.42676	1.21826	0.269702	0.791469	Distal Intergenic	ENSBTAG00000004124	CPOX	21409
Interval_848	1	42900146	42901806	0.593022	3.31636	1.62326	0.202638	0.743281	Promoter (<=1kb)	ENSBTAG00000004124	CPOX	0
Interval_849	1	42975114	42975424	-1.60693	1.86088	3.00572	0.082971	0.624903	Distal Intergenic	ENSBTAG00000023666		38357
Interval_850	1	42992961	42993972	-0.830247	3.25663	2.89335	0.0889459	0.632516	Distal Intergenic	ENSBTAG00000004471	ST3GAL6	-54004
Interval_851	1	43023599	43025875	0.10718	6.01691	0.147794	0.700653	0.94951	Distal Intergenic	ENSBTAG00000004471	ST3GAL6	-22101
Interval_852	1	43039160	43040509	1.35706	1.64962	3.30552	0.0690473	0.602554	Distal Intergenic	ENSBTAG00000004471	ST3GAL6	-7467
Interval_853	1	43059194	43060090	-0.0136661	4.38718	0.00115298	0.972913	0.998277	Promoter (<=1kb)	ENSBTAG00000004471	ST3GAL6	443
Interval_854	1	43079073	43080156	0.0835709	1.59417	0.00790266	0.929164	0.992248	Intron (ENSBTAT00000005868/ENSBTAG00000004471, intron 6 of 10)	ENSBTAG00000004471	ST3GAL6	12850
Interval_855	1	43091901	43092850	-0.0861686	2.15569	0.017168	0.895754	0.985754	Intron (ENSBTAT00000005868/ENSBTAG00000004471, intron 6 of 10)	ENSBTAG00000004471	ST3GAL6	25678
Interval_856	1	43101087	43101890	0.583166	2.57671	0.879781	0.348262	0.833055	Intron (ENSBTAT00000005868/ENSBTAG00000004471, intron 7 of 10)	ENSBTAG00000004471	ST3GAL6	34864
Interval_857	1	43112748	43113822	0.386303	5.79708	1.64701	0.199367	0.740805	3' UTR	ENSBTAG00000004471	ST3GAL6	46525
Interval_858	1	43119117	43119604	-0.472114	0.570636	0.114443	0.735142	0.956969	Intron (ENSBTAT00000019822/ENSBTAG00000014889, intron 13 of 15)	ENSBTAG00000004471	ST3GAL6	52894
Interval_859	1	43131503	43131982	0.303605	1.49086	0.143368	0.704955	0.950532	Exon (ENSBTAT00000019822/ENSBTAG00000014889, exon 9 of 16)	ENSBTAG00000014889	DCBLD2	63330
Interval_860	1	43194874	43195481	-0.00984171	4.61841	0.000619398	0.980145	0.998768	Promoter (<=1kb)	ENSBTAG00000014889	DCBLD2	0
Interval_865	1	43288170	43289654	-0.202215	1.56329	0.0544245	0.815536	0.973894	Distal Intergenic	ENSBTAG00000014889	DCBLD2	-92858
Interval_866	1	43355371	43356640	-0.998318	1.20346	0.661985	0.41586	0.863747	Distal Intergenic	ENSBTAG00000014889	DCBLD2	-160059
Interval_871	1	43497794	43498818	2.83671	1.15339	6.05959	0.013831	0.477008	Distal Intergenic	ENSBTAG00000014889	DCBLD2	-302482
Interval_873	1	43516006	43516869	-0.405157	1.06819	0.113928	0.735716	0.957079	Distal Intergenic	ENSBTAG00000014889	DCBLD2	-320694
Interval_874	1	43553550	43554321	-2.11086	0.853712	1.23203	0.267013	0.789648	Distal Intergenic	ENSBTAG00000013662	COL8A1	-347943
Interval_877	1	43642386	43642940	0.0349976	2.01351	0.00262474	0.959141	0.996952	Distal Intergenic	ENSBTAG00000013662	COL8A1	-259324
Interval_878	1	43673169	43674224	-0.847231	1.24514	0.607411	0.435764	0.870111	Distal Intergenic	ENSBTAG00000013662	COL8A1	-228040
Interval_879	1	43737650	43738531	0.685561	1.84494	0.702031	0.402102	0.85744	Distal Intergenic	ENSBTAG00000013662	COL8A1	-163733
Interval_880	1	43743723	43744618	-0.111108	1.2049	0.0114311	0.914855	0.989962	Distal Intergenic	ENSBTAG00000013662	COL8A1	-157646
Interval_883	1	43777311	43778023	-2.5109	1.32813	5.19066	0.0227086	0.512863	Distal Intergenic	ENSBTAG00000013662	COL8A1	-124241
Interval_884	1	43781790	43782250	-2.44855	1.23454	5.2036	0.0225401	0.511865	Distal Intergenic	ENSBTAG00000013662	COL8A1	-120014
Interval_886	1	43817357	43818276	-0.248521	1.19434	0.0467584	0.828803	0.975796	Distal Intergenic	ENSBTAG00000013662	COL8A1	-83988
Interval_887	1	43865418	43866345	-0.208821	1.00426	0.0301766	0.86209	0.981561	Distal Intergenic	ENSBTAG00000013662	COL8A1	-35919
Interval_888	1	43888828	43889568	-0.91726	0.935693	0.543555	0.460963	0.880381	Distal Intergenic	ENSBTAG00000013662	COL8A1	-12696
Interval_889	1	43948657	43949544	0.0631423	0.921362	0.000110336	0.991619	1	Intron (ENSBTAT00000018159/ENSBTAG00000013662, intron 1 of 3)	ENSBTAG00000013662	COL8A1	46393
Interval_891	1	44003538	44004697	-4.09723	1.47699	7.67658	0.00559421	0.408875	Intron (ENSBTAT00000018159/ENSBTAG00000013662, intron 1 of 3)	ENSBTAG00000013663	CMSS1	-81377
Interval_892	1	44023802	44024567	-3.41411	0.844056	4.38145	0.036332	0.543089	Intron (ENSBTAT00000018159/ENSBTAG00000013662, intron 2 of 3)	ENSBTAG00000013663	CMSS1	-61507
Interval_893	1	44064493	44064816	-1.28951	1.04216	1.5891	0.207454	0.746978	Intron (ENSBTAT00000018159/ENSBTAG00000013662, intron 2 of 3)	ENSBTAG00000013663	CMSS1	-21258
Interval_894	1	44069412	44070743	0.35065	1.88902	0.294975	0.58705	0.922645	Exon (ENSBTAT00000018159/ENSBTAG00000013662, exon 4 of 4)	ENSBTAG00000013663	CMSS1	-15331
Interval_895	1	44085561	44086462	0.268966	5.24387	0.771092	0.379879	0.847664	Promoter (<=1kb)	ENSBTAG00000013663	CMSS1	0
Interval_896	1	44142452	44143276	0.485393	3.75611	1.38303	0.239585	0.771508	Intron (ENSBTAT00000018160/ENSBTAG00000013663, intron 1 of 9)	ENSBTAG00000013663	CMSS1	56378
Interval_901	1	44293500	44293934	-2.02775	0.888244	4.24383	0.0393933	0.550812	Intron (ENSBTAT00000018160/ENSBTAG00000013663, intron 1 of 9)	ENSBTAG00000013663	CMSS1	-108096
Interval_902	1	44346108	44346360	0.326335	0.847928	0.0873836	0.76753	0.964532	Intron (ENSBTAT00000018160/ENSBTAG00000013663, intron 1 of 9)	ENSBTAG00000013663	CMSS1	-55670
Interval_903	1	44356037	44357306	0.103278	2.99386	0.0398566	0.841761	0.978101	Intron (ENSBTAT00000018160/ENSBTAG00000013663, intron 1 of 9)	ENSBTAG00000013663	CMSS1	-44724
Interval_904	1	44417205	44418086	-4.685	1.11268	4.7368	0.029524	0.529388	Intron (ENSBTAT00000018160/ENSBTAG00000013663, intron 1 of 9)	ENSBTAG00000013664	FILIP1L	-14896
Interval_906	1	44506697	44507652	0.10056	0.851581	0.0018394	0.965791	0.997263	Intron (ENSBTAT00000018165/ENSBTAG00000013667, intron 7 of 7)	ENSBTAG00000013667	TMEM30C	21655
Interval_908	1	44540914	44541417	-0.905067	0.84389	0.491539	0.483241	0.888421	Distal Intergenic	ENSBTAG00000015010	TBC1D23	-13334
Interval_909	1	44555024	44556011	0.578165	5.14616	3.40195	0.0651192	0.595613	Promoter (<=1kb)	ENSBTAG00000015010	TBC1D23	273
Interval_910	1	44617626	44618406	0.464148	3.53368	1.00011	0.317285	0.818584	Promoter (<=1kb)	ENSBTAG00000004833	NIT2	10
Interval_911	1	44621519	44622016	0.752104	1.84115	0.982822	0.321503	0.820799	Promoter (1-2kb)	ENSBTAG00000004833	NIT2	1877
Interval_912	1	44622774	44623263	2.01279	0.761296	1.43436	0.231053	0.766684	Intron (ENSBTAT00000087123/ENSBTAG00000004833, intron 1 of 8)	ENSBTAG00000004833	NIT2	3132
Interval_913	1	44687476	44688978	0.426036	6.93856	2.81985	0.093105	0.637738	Promoter (<=1kb)	ENSBTAG00000014302	TOMM70	0
Interval_914	1	44750588	44751963	1.1121	1.02623	1.37809	0.240427	0.772316	Promoter (<=1kb)	ENSBTAG00000013321		0
Interval_915	1	44947559	44948597	0.859496	1.80872	1.46033	0.226878	0.762375	Promoter (<=1kb)	ENSBTAG00000004459	TMEM45A	0
Interval_917	1	45042072	45043064	1.24666	0.820631	0.546842	0.459611	0.879623	Intron (ENSBTAT00000074340/ENSBTAG00000004459, intron 4 of 5)	ENSBTAG00000012140	ADGRG7	-39001
Interval_918	1	45155795	45156757	0.323846	6.4165	1.48921	0.222339	0.758883	Promoter (<=1kb)	ENSBTAG00000016363	TFG	0
Interval_919	1	45189902	45190625	0.0142084	1.57652	2.94261e-05	0.995672	1	Distal Intergenic	ENSBTAG00000016363	TFG	28337
Interval_920	1	45193634	45194378	0.386244	1.55557	0.20045	0.654358	0.938607	Distal Intergenic	ENSBTAG00000016363	TFG	32069
Interval_922	1	45215079	45215963	-0.167366	1.65315	0.0339352	0.853845	0.979892	Distal Intergenic	ENSBTAG00000016363	TFG	53514
Interval_924	1	45324264	45324995	-0.849438	0.724026	0.0613223	0.804418	0.972002	Intron (ENSBTAT00000086863/ENSBTAG00000026836, intron 9 of 10)	ENSBTAG00000026836		71697
Interval_926	1	45356863	45357992	1.08288	1.75797	1.82071	0.177228	0.722339	Intron (ENSBTAT00000086863/ENSBTAG00000026836, intron 3 of 10)	ENSBTAG00000026836		38700
Interval_927	1	45379193	45380092	-0.377468	0.96051	0.0687205	0.793209	0.969662	Intron (ENSBTAT00000086863/ENSBTAG00000026836, intron 1 of 10)	ENSBTAG00000026836		16600
Interval_928	1	45424046	45425814	0.297387	1.35539	0.106431	0.744245	0.959225	Intron (ENSBTAT00000057490/ENSBTAG00000026836, intron 1 of 9)	ENSBTAG00000053387		-10562
Interval_932	1	45783560	45783952	0.553149	1.79755	0.496445	0.481066	0.88756	Intron (ENSBTAT00000020801/ENSBTAG00000015662, intron 6 of 17)	ENSBTAG00000015662	IMPG2	32146
Interval_933	1	45961812	45963301	0.735097	4.13466	3.66044	0.055719	0.581935	Promoter (<=1kb)	ENSBTAG00000016932	SENP7	0
Interval_934	1	45987983	45988569	0.572836	4.98524	3.04508	0.080982	0.623131	Promoter (<=1kb)	ENSBTAG00000016932	SENP7	0
Interval_935	1	46001648	46002800	0.590958	6.33363	4.89904	0.0268717	0.522097	Promoter (<=1kb)	ENSBTAG00000015069	PCNP	0
Interval_936	1	46038954	46039816	-0.582261	1.17204	0.410386	0.521774	0.901743	Exon (ENSBTAT00000017903/ENSBTAG00000013460, exon 4 of 11)	ENSBTAG00000013460	ZBTB11	19060
Interval_937	1	46057242	46058933	0.391953	6.69596	2.28918	0.130279	0.681495	Promoter (<=1kb)	ENSBTAG00000013460	ZBTB11	0
Interval_938	1	46066313	46067485	0.045791	5.30697	0.0218895	0.882381	0.98453	Promoter (<=1kb)	ENSBTAG00000013461	RPL24	0
Interval_939	1	46077065	46078057	0.481729	6.67547	3.4072	0.0649124	0.595151	Promoter (<=1kb)	ENSBTAG00000013464	CEP97	0
Interval_940	1	46089594	46089967	0.141165	1.17866	0.0204597	0.886261	0.98499	Exon (ENSBTAT00000017907/ENSBTAG00000013464, exon 7 of 11)	ENSBTAG00000013464	CEP97	12272
Interval_942	1	46110139	46111753	0.253824	5.51839	0.721676	0.395595	0.854701	Distal Intergenic	ENSBTAG00000013465	NXPE3	-3223
Interval_943	1	46128186	46128994	0.390332	3.4292	0.664197	0.415082	0.86297	Intron (ENSBTAT00000078164/ENSBTAG00000013465, intron 2 of 5)	ENSBTAG00000048517		10252
Interval_944	1	46158017	46158962	-0.697411	1.7141	0.711864	0.398826	0.855975	Intron (ENSBTAT00000078164/ENSBTAG00000013465, intron 4 of 5)	ENSBTAG00000013465	NXPE3	15747
Interval_945	1	46168116	46168558	2.05691	1.90025	6.03154	0.0140524	0.480434	Distal Intergenic	ENSBTAG00000010987	NFKBIZ	-21684
Interval_946	1	46169257	46170349	0.233199	2.18827	0.123484	0.725287	0.954784	Distal Intergenic	ENSBTAG00000010987	NFKBIZ	-19893
Interval_947	1	46179558	46180483	1.93991	0.78983	1.01774	0.313056	0.816723	Distal Intergenic	ENSBTAG00000010987	NFKBIZ	-9759
Interval_948	1	46189447	46191587	0.556874	6.40571	4.55259	0.0328689	0.537637	Promoter (<=1kb)	ENSBTAG00000010987	NFKBIZ	0
Interval_949	1	46201613	46202255	0.231009	1.46272	0.0921774	0.761427	0.96271	Distal Intergenic	ENSBTAG00000045162	U6	6992
Interval_950	1	46226668	46226939	-1.65146	0.923515	1.85371	0.173352	0.718681	Distal Intergenic	ENSBTAG00000045162	U6	-17421
Interval_951	1	46264296	46265079	-0.451945	1.47126	0.264688	0.606917	0.927054	Distal Intergenic	ENSBTAG00000054676		-2756
Interval_953	1	46324291	46326041	-0.285416	2.46754	0.208935	0.647603	0.93751	Distal Intergenic	ENSBTAG00000054676		29946
Interval_954	1	46337882	46338657	0.345914	1.21725	0.136006	0.712284	0.95174	Distal Intergenic	ENSBTAG00000054676		43537
Interval_955	1	46359436	46359912	0.681598	1.51123	0.642439	0.422829	0.865835	Distal Intergenic	ENSBTAG00000054676		65091
Interval_957	1	46421315	46421732	0.473888	1.10258	0.235196	0.627697	0.93198	Distal Intergenic	ENSBTAG00000054676		126970
Interval_958	1	46431270	46432059	-0.360953	0.981842	0.085533	0.769935	0.965107	Distal Intergenic	ENSBTAG00000054676		136925
Interval_962	1	46633968	46634510	1.5685	1.32848	3.32881	0.0680763	0.600883	Distal Intergenic	ENSBTAG00000044510		95852
Interval_963	1	46638847	46640480	-0.986029	1.65406	1.30022	0.254173	0.780456	Distal Intergenic	ENSBTAG00000044510		89882
Interval_964	1	46650687	46651775	0.743732	1.58151	0.836421	0.360422	0.838869	Distal Intergenic	ENSBTAG00000044510		78587
Interval_968	1	46876345	46877305	-3.90659	1.0846	3.56677	0.0589468	0.587004	Distal Intergenic	ENSBTAG00000003666	ZPLD1	-9690
Interval_970	1	46964677	46965767	0.925808	1.38303	0.982962	0.321469	0.820799	Distal Intergenic	ENSBTAG00000003666	ZPLD1	77682
Interval_972	1	47038662	47039623	-0.99364	0.864004	0.627112	0.428417	0.867425	Distal Intergenic	ENSBTAG00000003666	ZPLD1	151667
Interval_975	1	47266108	47267532	2.12636	1.50477	0.328507	0.56654	0.916712	Distal Intergenic	ENSBTAG00000003666	ZPLD1	379113
Interval_976	1	47273798	47274509	1.84655	0.886244	2.00318	0.15697	0.706467	Distal Intergenic	ENSBTAG00000003666	ZPLD1	386803
Interval_978	1	47301933	47302662	-0.739972	0.98033	0.196656	0.657434	0.939755	Distal Intergenic	ENSBTAG00000003666	ZPLD1	414938
Interval_979	1	47335436	47336370	-0.0274472	1.09461	0.000647311	0.979702	0.998768	Distal Intergenic	ENSBTAG00000003666	ZPLD1	448441
Interval_982	1	47645118	47646513	-0.304504	1.17055	0.0988901	0.753166	0.960862	Distal Intergenic	ENSBTAG00000003666	ZPLD1	758123
Interval_983	1	47650562	47651061	1.00928	1.96032	0.703926	0.401468	0.857252	Distal Intergenic	ENSBTAG00000003666	ZPLD1	763567
Interval_985	1	47732878	47734200	-0.228003	1.13376	0.0442919	0.833311	0.976496	Distal Intergenic	ENSBTAG00000003666	ZPLD1	845883
Interval_986	1	47834226	47834749	-5.03853	0.92859	3.02162	0.0821614	0.624855	Distal Intergenic	ENSBTAG00000044968	U7	748502
Interval_987	1	47916172	47917298	5.149	0.894343	3.88223	0.0487997	0.568613	Distal Intergenic	ENSBTAG00000044968	U7	665953
Interval_989	1	48750817	48752495	-0.145655	2.05826	0.0432383	0.835277	0.976865	Distal Intergenic	ENSBTAG00000044968	U7	-167566
Interval_993	1	49278037	49279746	-1.3829	1.49421	2.42421	0.119474	0.66782	Distal Intergenic	ENSBTAG00000000088	ALCAM	-651029
Interval_996	1	49440707	49442129	0.345631	1.55582	0.122506	0.726333	0.954819	Distal Intergenic	ENSBTAG00000000088	ALCAM	-488646
Interval_999	1	49629018	49629766	1.33918	0.700676	1.16984	0.279433	0.79808	Distal Intergenic	ENSBTAG00000000088	ALCAM	-301009
Interval_1002	1	49799856	49800988	-1.35899	0.946459	1.32582	0.24955	0.777809	Distal Intergenic	ENSBTAG00000000088	ALCAM	-129787
Interval_1004	1	49913881	49914389	-1.64803	1.2865	1.66894	0.196401	0.739591	Distal Intergenic	ENSBTAG00000000088	ALCAM	-16386
Interval_1005	1	49930488	49933987	0.60104	6.27065	5.17759	0.0228801	0.514657	Promoter (<=1kb)	ENSBTAG00000000088	ALCAM	0
Interval_1006	1	50088413	50088742	0.300454	1.08652	0.0843375	0.771503	0.96538	Intron (ENSBTAT00000000097/ENSBTAG00000000088, intron 1 of 15)	ENSBTAG00000000088	ALCAM	157638
Interval_1009	1	50365785	50367499	0.655767	2.54515	1.14001	0.28565	0.801431	Intron (ENSBTAT00000078595/ENSBTAG00000013057, intron 3 of 17)	ENSBTAG00000013057	CBLB	110162
Interval_1010	1	50402969	50403925	0.124319	2.14262	0.0335855	0.854591	0.979985	Intron (ENSBTAT00000078595/ENSBTAG00000013057, intron 2 of 17)	ENSBTAG00000013057	CBLB	73736
Interval_1011	1	50420808	50421137	-0.680313	2.02309	0.795936	0.372311	0.844921	Intron (ENSBTAT00000078595/ENSBTAG00000013057, intron 2 of 17)	ENSBTAG00000013057	CBLB	56524
Interval_1012	1	50436581	50437898	-0.434829	1.50943	0.215514	0.642479	0.936078	Intron (ENSBTAT00000078595/ENSBTAG00000013057, intron 2 of 17)	ENSBTAG00000013057	CBLB	39763
Interval_1013	1	50480491	50482191	0.658284	6.85532	6.71691	0.00955029	0.446608	Promoter (<=1kb)	ENSBTAG00000013057	CBLB	0
Interval_1015	1	50722645	50723251	0.656097	0.818919	0.343328	0.557914	0.914436	Distal Intergenic	ENSBTAG00000013057	CBLB	-241093
Interval_1020	1	50884455	50885278	-3.2924	0.71398	0.77521	0.37861	0.847169	Distal Intergenic	ENSBTAG00000013057	CBLB	-402903
Interval_1030	1	51347611	51348175	2.58257	0.637761	2.44689e-07	0.999605	1	Distal Intergenic	ENSBTAG00000045335	bta-mir-2286	440299
Interval_1036	1	51646073	51647039	-0.243031	1.52849	0.0741419	0.785399	0.967545	Distal Intergenic	ENSBTAG00000045335	bta-mir-2286	141435
Interval_1037	1	51783159	51783863	-0.00296042	1.80594	2.50208e-05	0.996009	1	Distal Intergenic	ENSBTAG00000045335	bta-mir-2286	4611
Interval_1038	1	51788308	51789654	-0.088899	4.13666	0.0519748	0.819662	0.974668	Promoter (<=1kb)	ENSBTAG00000045335	bta-mir-2286	0
Interval_1039	1	51945117	51946124	1.38042	1.13491	2.34084	0.126022	0.676156	Distal Intergenic	ENSBTAG00000046313	CCDC54	4541
Interval_1040	1	52022344	52025009	-0.124661	4.93629	0.145279	0.703089	0.95009	Distal Intergenic	ENSBTAG00000039575	5S_rRNA	-62328
Interval_1041	1	52132812	52134553	0.125347	5.22465	0.163581	0.685881	0.945516	Promoter (<=1kb)	ENSBTAG00000006893	BBX	0
Interval_1042	1	52149724	52150353	-2.11668	1.12092	1.39482	0.237592	0.770465	Intron (ENSBTAT00000009058/ENSBTAG00000006893, intron 2 of 17)	ENSBTAG00000006893	BBX	16596
Interval_1043	1	52189167	52190543	0.0400797	4.01475	0.00954482	0.922172	0.991308	Promoter (<=1kb)	ENSBTAG00000006893	BBX	0
Interval_1044	1	52214207	52215465	0.67154	4.07155	3.06972	0.0797631	0.620487	Promoter (<=1kb)	ENSBTAG00000006893	BBX	0
Interval_1045	1	52240414	52240636	1.38438	1.43159	1.36917	0.241955	0.773361	Intron (ENSBTAT00000009058/ENSBTAG00000006893, intron 2 of 17)	ENSBTAG00000006893	BBX	-18242
Interval_1049	1	52446728	52447344	-2.53459	0.689443	1.71639	0.190158	0.734729	Distal Intergenic	ENSBTAG00000006893	BBX	113518
Interval_1050	1	52456059	52457252	-0.448565	1.40911	0.235425	0.62753	0.931873	Distal Intergenic	ENSBTAG00000006893	BBX	122849
Interval_1053	1	52551868	52552934	0.524766	4.14839	1.78476	0.181566	0.727176	Distal Intergenic	ENSBTAG00000049729		-181649
Interval_1056	1	52583002	52584284	-4.01422	1.1038	5.59387	0.0180234	0.498675	Distal Intergenic	ENSBTAG00000049729		-150299
Interval_1057	1	52592012	52593441	-0.262599	1.07515	0.0659217	0.79737	0.970603	Distal Intergenic	ENSBTAG00000049729		-141142
Interval_1058	1	52606501	52607854	-0.259364	1.01457	0.0711152	0.78972	0.968737	Distal Intergenic	ENSBTAG00000049729		-126729
Interval_1059	1	52616238	52616582	-1.73137	1.25689	2.7072	0.0998963	0.647914	Distal Intergenic	ENSBTAG00000049729		-118001
Interval_1061	1	52642065	52643065	-0.658085	2.03717	0.725988	0.394187	0.853937	Distal Intergenic	ENSBTAG00000049729		-91518
Interval_1062	1	52650482	52651260	0.434225	1.56609	0.339166	0.560311	0.915356	Distal Intergenic	ENSBTAG00000049729		-83323
Interval_1063	1	52661497	52663640	0.157911	2.63335	0.0724316	0.787829	0.968205	Distal Intergenic	ENSBTAG00000049729		-70943
Interval_1065	1	52738261	52738895	2.66356	0.719012	1.78216	0.181885	0.727706	Intron (ENSBTAT00000055450/ENSBTAG00000003585, intron 3 of 8)	ENSBTAG00000049729		3678
Interval_1066	1	52776169	52778088	0.426316	6.00972	2.43728	0.118482	0.667024	Promoter (<=1kb)	ENSBTAG00000003585	CD47	0
Interval_1068	1	52821638	52822276	0.259807	3.67448	0.356543	0.550432	0.911824	Distal Intergenic	ENSBTAG00000003585	CD47	-44462
Interval_1069	1	52859348	52859996	0.464861	0.637034	0.125667	0.722967	0.954257	Distal Intergenic	ENSBTAG00000003585	CD47	-82172
Interval_1070	1	52952882	52953765	0.545488	5.35536	3.17247	0.0748893	0.613197	Promoter (<=1kb)	ENSBTAG00000005787	IFT57	0
Interval_1071	1	52963691	52965210	-0.523838	1.23084	0.190289	0.662676	0.941191	Distal Intergenic	ENSBTAG00000005787	IFT57	-10183
Interval_1074	1	53121711	53122582	1.57405	1.26835	2.131	0.144347	0.69531	Intron (ENSBTAT00000080788/ENSBTAG00000018399, intron 38 of 39)	ENSBTAG00000018397	HHLA2	53248
Interval_1075	1	53127628	53128180	-0.307692	1.57526	0.153004	0.695681	0.948126	Intron (ENSBTAT00000080788/ENSBTAG00000018399, intron 35 of 39)	ENSBTAG00000018397	HHLA2	59165
Interval_1078	1	53222627	53223140	-1.62227	1.1277	0.854679	0.355232	0.836296	Intron (ENSBTAT00000080788/ENSBTAG00000018399, intron 12 of 39)	ENSBTAG00000018399	MYH15	37871
Interval_1079	1	53244378	53245457	-0.359352	0.789068	0.100387	0.751366	0.960595	Intron (ENSBTAT00000080788/ENSBTAG00000018399, intron 9 of 39)	ENSBTAG00000018399	MYH15	15554
Interval_1080	1	53263869	53264803	0.111597	1.5106	0.0206543	0.885725	0.98499	Promoter (<=1kb)	ENSBTAG00000055188		0
Interval_1081	1	53338184	53339387	0.377049	5.09939	1.39836	0.236999	0.770277	Promoter (<=1kb)	ENSBTAG00000017140	CIP2A	0
Interval_1082	1	53439005	53439502	-0.472203	1.49096	0.25006	0.617033	0.929419	Exon (ENSBTAT00000008099/ENSBTAG00000006158, exon 19 of 30)	ENSBTAG00000054027		74025
Interval_1083	1	53497749	53499772	-1.15026	1.80116	1.68504	0.194256	0.738297	Distal Intergenic	ENSBTAG00000054027		13755
Interval_1084	1	53513394	53514994	-0.672629	1.76521	0.555239	0.456185	0.878411	Promoter (<=1kb)	ENSBTAG00000054027		0
Interval_1085	1	53524385	53525240	-1.47709	0.945991	0.658134	0.417219	0.864204	Distal Intergenic	ENSBTAG00000054027		-10858
Interval_1086	1	53531754	53532679	-0.279775	1.54395	0.111584	0.738348	0.958089	Distal Intergenic	ENSBTAG00000054027		-18227
Interval_1087	1	53546596	53548176	-0.510023	3.09597	0.974256	0.323621	0.822027	Distal Intergenic	ENSBTAG00000049130		-13321
Interval_1088	1	53563998	53565336	-0.309418	3.05215	0.371923	0.541958	0.90889	Distal Intergenic	ENSBTAG00000049130		2501
Interval_1089	1	53578097	53579137	1.26386	1.92997	3.16779	0.075104	0.613435	Promoter (<=1kb)	ENSBTAG00000049108	TRAT1	0
Interval_1090	1	53601966	53604057	0.493413	2.65355	0.810336	0.368021	0.842496	Intron (ENSBTAT00000074583/ENSBTAG00000049108, intron 2 of 5)	ENSBTAG00000049108	TRAT1	23213
Interval_1092	1	53685161	53685904	0.844337	1.8195	1.43021	0.23173	0.766903	Distal Intergenic	ENSBTAG00000049108	TRAT1	106408
Interval_1093	1	53709326	53710524	-1.11673	1.02227	0.883976	0.347115	0.832334	Distal Intergenic	ENSBTAG00000049108	TRAT1	130573
Interval_1094	1	53723271	53724741	1.34295	1.30158	1.72178	0.189465	0.734387	Distal Intergenic	ENSBTAG00000049108	TRAT1	144518
Interval_1096	1	53781726	53782819	0.216695	1.33245	0.0545244	0.81537	0.973894	Distal Intergenic	ENSBTAG00000050173		-119157
Interval_1097	1	53798360	53799571	0.0364796	1.05106	0.00102718	0.974432	0.998469	Distal Intergenic	ENSBTAG00000050173		-102405
Interval_1102	1	53889758	53890110	2.1497	0.80616	5.04022	0.0247653	0.518059	Distal Intergenic	ENSBTAG00000050173		-11866
Interval_1104	1	53951788	53952450	1.0069	0.945518	0.879466	0.348348	0.833066	Distal Intergenic	ENSBTAG00000044520	U6	-35604
Interval_1106	1	53972637	53973844	-0.0826229	1.41165	0.00945347	0.922545	0.991312	Distal Intergenic	ENSBTAG00000044520	U6	-14210
Interval_1107	1	53974388	53974889	-1.26667	0.86193	0.675158	0.411259	0.861131	Distal Intergenic	ENSBTAG00000044520	U6	-13165
Interval_1110	1	54032911	54033849	-6.20248	0.777915	4.08653	0.0432263	0.560321	Distal Intergenic	ENSBTAG00000020460	DPPA2	36767
Interval_1111	1	54079723	54080225	-1.97551	0.726461	0.92107	0.337194	0.828136	Distal Intergenic	ENSBTAG00000020460	DPPA2	-9107
Interval_1112	1	54086746	54088790	-0.199531	2.04898	0.0511163	0.821132	0.974771	3' UTR	ENSBTAG00000038103	DPPA4	7039
Interval_1114	1	54122376	54123141	-2.22295	0.982364	2.42701	0.11926	0.667753	Distal Intergenic	ENSBTAG00000038103	DPPA4	-26547
Interval_1116	1	54144731	54145798	-0.315805	1.39401	0.141362	0.70693	0.950834	Distal Intergenic	ENSBTAG00000038103	DPPA4	-48902
Interval_1117	1	54156305	54157030	1.20483	0.613462	0.0234894	0.878191	0.983739	Distal Intergenic	ENSBTAG00000038103	DPPA4	-60476
Interval_1121	1	54226707	54228190	-2.02699	1.23751	2.15008	0.142563	0.693581	Promoter (<=1kb)	ENSBTAG00000022275		0
Interval_1124	1	54265787	54266902	-1.84465	0.966261	0.945692	0.330818	0.825621	Distal Intergenic	ENSBTAG00000022275		-38109
Interval_1125	1	54276282	54277341	-0.852524	1.13837	0.533704	0.465054	0.882051	Distal Intergenic	ENSBTAG00000022275		-48604
Interval_1127	1	54345993	54347265	0.147591	1.25687	0.0152379	0.901757	0.986685	Distal Intergenic	ENSBTAG00000022275		-118315
Interval_1129	1	54390493	54390805	-14.5034	0.753942	9.00063	0.00269886	0.3599	Distal Intergenic	ENSBTAG00000051495		87361
Interval_1131	1	54428128	54428765	0.849873	0.893666	0.0334374	0.854909	0.980109	Distal Intergenic	ENSBTAG00000051495		49401
Interval_1132	1	54437441	54439341	1.48474	1.50288	3.02249	0.0821172	0.62483	Distal Intergenic	ENSBTAG00000051495		38825
Interval_1133	1	54440229	54440590	1.63917	0.760401	2.22169	0.136084	0.688069	Distal Intergenic	ENSBTAG00000051495		37576
Interval_1134	1	54444560	54446027	-2.38282	1.87566	4.92592	0.0264567	0.521426	Distal Intergenic	ENSBTAG00000051495		32139
Interval_1135	1	54505995	54507090	0.843439	1.52935	1.0098	0.314951	0.81722	Distal Intergenic	ENSBTAG00000051495		-27829
Interval_1137	1	54536086	54537631	-0.870486	1.36399	0.746242	0.387669	0.851349	Distal Intergenic	ENSBTAG00000051495		-57920
Interval_1138	1	54559773	54560535	-0.41821	0.924624	0.118964	0.730161	0.955654	Distal Intergenic	ENSBTAG00000051495		-81607
Interval_1141	1	54628711	54629495	0.455826	1.06277	0.170043	0.680073	0.944451	Distal Intergenic	ENSBTAG00000051495		-150545
Interval_1143	1	54652684	54653302	-1.45557	1.27062	1.9679	0.160671	0.70897	Distal Intergenic	ENSBTAG00000051495		-174518
Interval_1144	1	54663237	54664647	-5.10236	1.09311	3.85264	0.0496679	0.569909	Distal Intergenic	ENSBTAG00000055085		-184498
Interval_1145	1	54784708	54785343	-4.80771	0.861916	3.08008	0.0792564	0.619844	Distal Intergenic	ENSBTAG00000055085		-63802
Interval_1146	1	54805464	54806957	-0.388054	1.56857	0.274238	0.600503	0.925684	Distal Intergenic	ENSBTAG00000055085		-42188
Interval_1148	1	54848768	54850479	-2.36579	1.70213	2.33409	0.126569	0.676367	Promoter (<=1kb)	ENSBTAG00000055085		0
Interval_1150	1	55193471	55194445	0.222421	1.12118	0.0294078	0.863841	0.981707	Distal Intergenic	ENSBTAG00000042390	U6	-28955
Interval_1153	1	55334957	55335855	-0.331531	0.926528	0.21414	0.643542	0.936421	Distal Intergenic	ENSBTAG00000042390	U6	111557
Interval_1156	1	55462044	55462838	-0.300629	0.813726	0.0431924	0.835363	0.976865	Distal Intergenic	ENSBTAG00000033360		4118
Interval_1158	1	55485018	55485741	1.39004	0.845852	1.45411	0.227869	0.763624	Distal Intergenic	ENSBTAG00000033360		27092
Interval_1159	1	55545545	55546044	-0.477315	0.666755	0.072653	0.787513	0.968118	Distal Intergenic	ENSBTAG00000033360		87619
Interval_1160	1	55631180	55632201	0.541446	1.1408	0.316752	0.573566	0.918828	Distal Intergenic	ENSBTAG00000033360		173254
Interval_1161	1	55686302	55687833	-0.192111	1.68712	0.055565	0.813648	0.97359	Distal Intergenic	ENSBTAG00000054558		205751
Interval_1162	1	55708658	55710368	1.37648	1.43495	2.96072	0.0853101	0.627623	Distal Intergenic	ENSBTAG00000054558		183216
Interval_1163	1	55743946	55745331	1.6207	1.64798	3.72891	0.0534782	0.579095	Distal Intergenic	ENSBTAG00000054558		148253
Interval_1164	1	55750055	55751729	-1.12257	1.7341	1.66578	0.196825	0.73984	Distal Intergenic	ENSBTAG00000054558		141855
Interval_1165	1	55764392	55766217	-0.0208228	1.93132	0.000976982	0.975065	0.998472	Distal Intergenic	ENSBTAG00000054558		127367
Interval_1168	1	55816966	55817616	-1.58164	1.09665	0.910301	0.340034	0.829188	Distal Intergenic	ENSBTAG00000054558		75968
Interval_1169	1	55868147	55868969	0.45	1.62199	0.222456	0.637175	0.934537	Distal Intergenic	ENSBTAG00000054558		24615
Interval_1170	1	55891994	55892983	-0.318224	2.48143	0.278335	0.597794	0.925256	Promoter (<=1kb)	ENSBTAG00000054558		601
Interval_1171	1	55893836	55895155	0.122151	2.71231	0.0465352	0.829206	0.975818	Promoter (<=1kb)	ENSBTAG00000013769	NECTIN3	220
Interval_1174	1	56050890	56051784	-0.590502	1.4881	0.315826	0.574127	0.919002	Intron (ENSBTAT00000076938/ENSBTAG00000013769, intron 8 of 8)	ENSBTAG00000013769	NECTIN3	157274
Interval_1175	1	56052637	56053391	-3.35958	1.59858	6.72758	0.00949334	0.445655	Intron (ENSBTAT00000076938/ENSBTAG00000013769, intron 8 of 8)	ENSBTAG00000013769	NECTIN3	159021
Interval_1176	1	56080208	56081329	-0.953625	1.26702	0.713498	0.398285	0.855616	Intron (ENSBTAT00000076938/ENSBTAG00000013769, intron 8 of 8)	ENSBTAG00000013769	NECTIN3	186592
Interval_1179	1	56114044	56115679	-0.60045	1.41938	0.679589	0.409728	0.860571	Distal Intergenic	ENSBTAG00000014441	CD96	-190501
Interval_1181	1	56135788	56137139	-2.39993	1.76832	4.38098	0.036342	0.543089	Distal Intergenic	ENSBTAG00000014441	CD96	-169041
Interval_1182	1	56148567	56150531	-0.692756	1.83861	0.92185	0.33699	0.828136	Distal Intergenic	ENSBTAG00000014441	CD96	-155649
Interval_1184	1	56167386	56168298	0.195639	1.32511	0.035865	0.849795	0.978874	Distal Intergenic	ENSBTAG00000014441	CD96	-137882
Interval_1185	1	56179454	56179993	0.820289	0.748095	0.356482	0.550467	0.911824	Distal Intergenic	ENSBTAG00000014441	CD96	-126187
Interval_1186	1	56203461	56204740	-0.54641	1.18422	0.264408	0.607108	0.927099	Distal Intergenic	ENSBTAG00000014441	CD96	-101440
Interval_1187	1	56283412	56284293	-0.969287	1.0309	0.721295	0.395719	0.854719	Distal Intergenic	ENSBTAG00000014441	CD96	-21887
Interval_1188	1	56303201	56304117	0.113271	2.12632	0.0260122	0.871871	0.983239	Distal Intergenic	ENSBTAG00000014441	CD96	-2063
Interval_1189	1	56305948	56306479	0.524824	1.9493	0.348365	0.55504	0.91361	Promoter (<=1kb)	ENSBTAG00000014441	CD96	0
Interval_1191	1	56423961	56425987	0.766673	6.2032	7.78543	0.00526694	0.404069	Promoter (<=1kb)	ENSBTAG00000012646	PLCXD2	0
Interval_1193	1	56467532	56468629	-0.478058	1.41374	0.206374	0.649624	0.937849	Intron (ENSBTAT00000016779/ENSBTAG00000012646, intron 2 of 3)	ENSBTAG00000001209	PHLDB2	-17942
Interval_1197	1	56586016	56586650	-2.85607	0.577374	1.70596	0.19151	0.73561	Intron (ENSBTAT00000068005/ENSBTAG00000001209, intron 1 of 19)	ENSBTAG00000001209	PHLDB2	-49466
Interval_1199	1	56616408	56617991	0.299506	1.86718	0.190083	0.662848	0.941231	Intron (ENSBTAT00000068005/ENSBTAG00000001209, intron 2 of 19)	ENSBTAG00000001209	PHLDB2	-18125
Interval_1201	1	56719552	56719833	-0.295308	0.865607	0.0680941	0.794132	0.969751	Exon (ENSBTAT00000068005/ENSBTAG00000001209, exon 17 of 20)	ENSBTAG00000004601	ABHD10	-17743
Interval_1202	1	56726395	56727770	-2.49891	1.15022	2.17048	0.140683	0.69199	3' UTR	ENSBTAG00000004601	ABHD10	-9806
Interval_1203	1	56737391	56738068	0.187237	5.7383	0.414996	0.519445	0.901317	Promoter (<=1kb)	ENSBTAG00000004601	ABHD10	0
Interval_1204	1	56758802	56760157	-0.176926	3.70987	0.158958	0.690118	0.946506	Promoter (<=1kb)	ENSBTAG00000004599	TAGLN3	0
Interval_1205	1	56780283	56781314	-2.32783	1.61008	4.24286	0.0394158	0.550812	Distal Intergenic	ENSBTAG00000004599	TAGLN3	20368
Interval_1206	1	56882685	56883302	0.88145	1.27444	0.811346	0.367723	0.842369	Promoter (<=1kb)	ENSBTAG00000016554	C1H3orf52	0
Interval_1208	1	56902353	56903414	0.33407	0.843548	0.118545	0.730618	0.955738	Intron (ENSBTAT00000022018/ENSBTAG00000016554, intron 2 of 4)	ENSBTAG00000016554	C1H3orf52	19383
Interval_1209	1	56907109	56907740	-0.928405	0.917324	0.592414	0.441487	0.872565	Intron (ENSBTAT00000022018/ENSBTAG00000016554, intron 2 of 4)	ENSBTAG00000016554	C1H3orf52	24139
Interval_1210	1	56917229	56918243	1.52379	1.59299	3.0141	0.0825435	0.624903	Exon (ENSBTAT00000022018/ENSBTAG00000016554, exon 5 of 5)	ENSBTAG00000048550	GCSAM	26286
Interval_1211	1	56925952	56926564	1.43553	1.51131	2.88245	0.0895495	0.633361	Distal Intergenic	ENSBTAG00000048550	GCSAM	17965
Interval_1212	1	56943940	56944483	0.717965	1.17988	0.5876	0.443349	0.873159	Promoter (<=1kb)	ENSBTAG00000048550	GCSAM	46
Interval_1213	1	57065215	57066003	0.6728	5.57953	5.0835	0.0241545	0.517505	Distal Intergenic	ENSBTAG00000019332	SLC9C1	-4259
Interval_1214	1	57075121	57075390	-0.129919	1.25461	0.0174937	0.894776	0.985722	Distal Intergenic	ENSBTAG00000019332	SLC9C1	-14165
Interval_1215	1	57105250	57105557	-2.43454	1.27336	4.55416	0.032839	0.537637	Distal Intergenic	ENSBTAG00000033319	CD200	-21018
Interval_1216	1	57125880	57127110	0.249956	1.69956	0.0995834	0.75233	0.960689	Promoter (<=1kb)	ENSBTAG00000033319	CD200	0
Interval_1221	1	57343029	57344491	0.131679	5.94121	0.220618	0.638569	0.935081	Promoter (<=1kb)	ENSBTAG00000009084	ATG3	0
Interval_1222	1	57351739	57353544	-0.0819201	2.25038	0.0169676	0.896361	0.985816	Intron (ENSBTAT00000011977/ENSBTAG00000009085, intron 4 of 6)	ENSBTAG00000009085	SLC35A5	7886
Interval_1224	1	57415716	57417110	0.0816461	4.57889	0.0505526	0.822105	0.974918	Intron (ENSBTAT00000086193/ENSBTAG00000010793, intron 1 of 7)	ENSBTAG00000010793	CCDC80	-3092
Interval_1225	1	57427063	57428427	0.27489	1.55952	0.0757858	0.783092	0.967018	Intron (ENSBTAT00000086193/ENSBTAG00000010793, intron 1 of 7)	ENSBTAG00000010793	CCDC80	-14439
Interval_1226	1	57436823	57437121	-0.885513	1.85854	1.2749	0.25885	0.784412	Intron (ENSBTAT00000086193/ENSBTAG00000010793, intron 1 of 7)	ENSBTAG00000010793	CCDC80	-24199
Interval_1227	1	57472638	57473358	-1.65699	1.55926	3.64064	0.0563851	0.583579	Intron (ENSBTAT00000086193/ENSBTAG00000010793, intron 1 of 7)	ENSBTAG00000010793	CCDC80	4797
Interval_1228	1	57558438	57560311	-0.18492	1.50616	0.0562296	0.812558	0.973555	Distal Intergenic	ENSBTAG00000040144		25125
Interval_1230	1	57664190	57665573	0.257107	2.03402	0.143949	0.704386	0.950532	Intron (ENSBTAT00000001635/ENSBTAG00000001235, intron 1 of 7)	ENSBTAG00000001235	CD200R1L	15539
Interval_1231	1	57679936	57681327	0.550601	2.78775	1.05504	0.30435	0.812983	Promoter (<=1kb)	ENSBTAG00000001235	CD200R1L	0
Interval_1232	1	57685075	57685408	-1.56729	0.930373	1.9173	0.166154	0.71273	Distal Intergenic	ENSBTAG00000001235	CD200R1L	-3963
Interval_1233	1	57689753	57690826	-0.741036	1.57927	0.772963	0.379302	0.847345	Distal Intergenic	ENSBTAG00000001235	CD200R1L	-8641
Interval_1234	1	57707620	57708415	0.409977	3.6166	0.900846	0.342555	0.830204	Promoter (<=1kb)	ENSBTAG00000006534	GTPBP8	0
Interval_1235	1	57717675	57718569	0.654107	4.0436	2.70907	0.0997792	0.647596	Intron (ENSBTAT00000032325/ENSBTAG00000006534, intron 5 of 5)	ENSBTAG00000006534	GTPBP8	9719
Interval_1236	1	57725366	57726243	0.649136	1.47935	0.738712	0.390074	0.852467	3' UTR	ENSBTAG00000005723	NEPRO	14740
Interval_1237	1	57740466	57740997	0.643736	4.24381	2.63335	0.104641	0.653712	Promoter (<=1kb)	ENSBTAG00000005723	NEPRO	0
Interval_1238	1	57757784	57759450	0.258971	2.36612	0.170747	0.679449	0.944231	Distal Intergenic	ENSBTAG00000005723	NEPRO	-16801
Interval_1240	1	57776141	57777230	-0.239212	0.878134	0.0244718	0.87569	0.98359	Distal Intergenic	ENSBTAG00000000242		22091
Interval_1241	1	57802461	57803073	0.0853467	1.63462	0.0101949	0.919575	0.990803	Distal Intergenic	ENSBTAG00000000242		-3140
Interval_1242	1	57837974	57838692	-0.318517	1.29456	0.129149	0.719316	0.953277	Distal Intergenic	ENSBTAG00000000242		-38653
Interval_1243	1	57887789	57889202	0.73032	1.33453	0.572044	0.449448	0.87617	Distal Intergenic	ENSBTAG00000013909	BOC	-55811
Interval_1245	1	57964077	57964857	1.24126	0.954157	1.22236	0.268898	0.790796	Intron (ENSBTAT00000018474/ENSBTAG00000013909, intron 2 of 19)	ENSBTAG00000013909	BOC	19064
Interval_1247	1	58004635	58005427	0.211693	3.51888	0.217297	0.641107	0.935861	Exon (ENSBTAT00000018474/ENSBTAG00000013909, exon 6 of 20)	ENSBTAG00000050116		52788
Interval_1249	1	58136349	58137003	1.03727	2.72436	2.94407	0.0861934	0.628712	Distal Intergenic	ENSBTAG00000049524		-4619
Interval_1250	1	58198675	58199974	0.556238	5.73007	3.49956	0.0613852	0.589692	Promoter (<=1kb)	ENSBTAG00000013937	SPICE1	0
Interval_1251	1	58218371	58220563	0.190516	4.98874	0.342519	0.558379	0.914792	Promoter (<=1kb)	ENSBTAG00000013292	SIDT1	0
Interval_1252	1	58223630	58224215	-0.411695	2.69072	0.518801	0.471353	0.884965	Intron (ENSBTAT00000017678/ENSBTAG00000013292, intron 1 of 24)	ENSBTAG00000013292	SIDT1	4751
Interval_1254	1	58315241	58316076	0.950026	1.29236	1.02431	0.311498	0.815973	Exon (ENSBTAT00000017678/ENSBTAG00000013292, exon 20 of 25)	ENSBTAG00000052710	U6	24375
Interval_1255	1	58317460	58318222	1.01962	1.59886	1.91001	0.166962	0.713199	Exon (ENSBTAT00000017678/ENSBTAG00000013292, exon 21 of 25)	ENSBTAG00000052710	U6	26594
Interval_1256	1	58325207	58325634	1.25076	1.04499	1.82963	0.176171	0.720914	Intron (ENSBTAT00000017678/ENSBTAG00000013292, intron 24 of 24)	ENSBTAG00000052710	U6	34341
Interval_1257	1	58391484	58393013	0.641095	6.91047	6.19172	0.0128349	0.470042	Promoter (<=1kb)	ENSBTAG00000021000	USF3	0
Interval_1259	1	58432646	58435340	0.595246	6.45947	5.16489	0.0230479	0.515177	Promoter (<=1kb)	ENSBTAG00000007784	NAA50	0
Interval_1260	1	58518198	58519776	0.102399	3.20239	0.0463483	0.829544	0.975872	Promoter (<=1kb)	ENSBTAG00000004971	GRAMD1C	0
Interval_1261	1	58525969	58526722	0.59638	1.00807	0.374089	0.540784	0.908166	Intron (ENSBTAT00000006545/ENSBTAG00000004971, intron 1 of 14)	ENSBTAG00000004971	GRAMD1C	7035
Interval_1262	1	58618458	58620121	0.225008	4.81159	0.43274	0.510648	0.89828	Promoter (<=1kb)	ENSBTAG00000004974	ZDHHC23	0
Interval_1264	1	58734715	58735729	0.810398	6.03234	8.27358	0.00402262	0.390419	Promoter (<=1kb)	ENSBTAG00000004975	CCDC191	0
Interval_1265	1	58766514	58767647	-0.382934	1.33635	0.149405	0.699105	0.949238	Distal Intergenic	ENSBTAG00000004977	QTRT2	31207
Interval_1266	1	58794841	58795446	-12.5093	0.556892	7.89451	0.00495851	0.398589	Intron (ENSBTAT00000002768/ENSBTAG00000002132, intron 4 of 6)	ENSBTAG00000002132	DRD3	42471
Interval_1268	1	58818483	58818990	0.595931	1.47252	0.505882	0.476927	0.886704	Intron (ENSBTAT00000002768/ENSBTAG00000002132, intron 2 of 6)	ENSBTAG00000002132	DRD3	18927
Interval_1269	1	58820322	58820991	-1.01487	1.21507	0.755539	0.384728	0.849813	Intron (ENSBTAT00000002768/ENSBTAG00000002132, intron 2 of 6)	ENSBTAG00000002132	DRD3	16926
Interval_1271	1	58836839	58837773	0.297784	0.846004	0.0467271	0.82886	0.975796	Promoter (<=1kb)	ENSBTAG00000002132	DRD3	144
Interval_1272	1	58876792	58878530	-0.376151	3.78094	0.68286	0.408604	0.860287	Distal Intergenic	ENSBTAG00000050260	U6	-13783
Interval_1273	1	58883152	58883937	-1.09132	1.97734	2.05005	0.152201	0.701943	Distal Intergenic	ENSBTAG00000050260	U6	-20143
Interval_1275	1	58922323	58923401	0.329691	1.77013	0.184463	0.667565	0.9424	Distal Intergenic	ENSBTAG00000011921	TIGIT	-3506
Interval_1276	1	58926256	58927168	-0.336374	1.62199	0.209413	0.647228	0.937439	Promoter (<=1kb)	ENSBTAG00000011921	TIGIT	0
Interval_1277	1	58929742	58930107	0.428594	0.711917	0.143463	0.704863	0.950532	Intron (ENSBTAT00000015813/ENSBTAG00000011921, intron 2 of 3)	ENSBTAG00000011921	TIGIT	2670
Interval_1280	1	58988245	58989048	-0.711902	1.24541	0.427626	0.513156	0.899312	Exon (ENSBTAT00000083461/ENSBTAG00000011928, exon 3 of 4)	ENSBTAG00000011928	ZBTB20	32686
Interval_1281	1	59005169	59005394	0.329316	0.666352	0.0880504	0.76667	0.964133	Intron (ENSBTAT00000083461/ENSBTAG00000011928, intron 2 of 3)	ENSBTAG00000011928	ZBTB20	16340
Interval_1282	1	59023579	59024889	-0.21397	1.85199	0.0983594	0.753807	0.960862	Promoter (1-2kb)	ENSBTAG00000011928	ZBTB20	-1845
Interval_1283	1	59063150	59064136	-1.40084	1.49782	1.7201	0.18968	0.734387	Distal Intergenic	ENSBTAG00000011928	ZBTB20	-33115
Interval_1284	1	59150755	59151780	0.895678	1.34265	0.741751	0.3891	0.851996	Distal Intergenic	ENSBTAG00000011928	ZBTB20	-120720
Interval_1285	1	59199968	59200749	-0.128472	0.954265	0.00315849	0.955182	0.996379	Distal Intergenic	ENSBTAG00000011928	ZBTB20	-169933
Interval_1290	1	59494089	59495045	-1.13159	1.50376	1.88376	0.169908	0.715593	Distal Intergenic	ENSBTAG00000047946		-414175
Interval_1291	1	59505627	59506078	-1.11103	1.52138	1.4808	0.223649	0.759546	Distal Intergenic	ENSBTAG00000047946		-403142
Interval_1292	1	59543245	59543808	0.655658	1.38007	0.635188	0.425459	0.866901	Distal Intergenic	ENSBTAG00000047946		-365412
Interval_1293	1	59566189	59567141	-1.55074	1.22656	2.55678	0.109822	0.658548	Distal Intergenic	ENSBTAG00000047946		-342079
Interval_1294	1	59587697	59589200	-0.200704	1.91011	0.0865441	0.768617	0.964753	Distal Intergenic	ENSBTAG00000047946		-320020
Interval_1295	1	59626102	59626507	-0.140634	0.905704	0.017137	0.895848	0.985754	Distal Intergenic	ENSBTAG00000047946		-282713
Interval_1297	1	59763011	59763880	0.864264	1.7683	1.59203	0.207037	0.746502	Distal Intergenic	ENSBTAG00000047946		-145340
Interval_1298	1	59770498	59772339	-0.549508	2.07187	0.554791	0.456367	0.878461	Distal Intergenic	ENSBTAG00000047946		-136881
Interval_1299	1	59814258	59815694	0.409688	8.07571	2.96939	0.084854	0.626782	Distal Intergenic	ENSBTAG00000047946		-93526
Interval_1300	1	59869989	59871217	-0.686459	2.84479	1.50683	0.219624	0.756803	Distal Intergenic	ENSBTAG00000047946		-38003
Interval_1303	1	60147601	60148297	0.16712	0.991175	0.0273207	0.868716	0.98287	Distal Intergenic	ENSBTAG00000006451	GAP43	-158187
Interval_1304	1	60174860	60175873	0.371049	1.13831	0.157328	0.691628	0.946639	Distal Intergenic	ENSBTAG00000006451	GAP43	-130611
Interval_1306	1	60242976	60244266	1.97396	1.07939	2.80627	0.0938964	0.639083	Distal Intergenic	ENSBTAG00000006451	GAP43	-62218
Interval_1307	1	60261162	60262012	-0.467042	1.24198	0.186064	0.666213	0.941948	Distal Intergenic	ENSBTAG00000006451	GAP43	-44472
Interval_1308	1	60282943	60284298	-2.40499	1.41859	3.08484	0.0790253	0.619841	Distal Intergenic	ENSBTAG00000006451	GAP43	-22186
Interval_1311	1	60308881	60309651	0.740885	1.37599	0.745313	0.387964	0.851365	Promoter (1-2kb)	ENSBTAG00000006451	GAP43	1558
Interval_1312	1	60338218	60339492	-0.0961183	1.6678	0.0123376	0.911557	0.989308	Intron (ENSBTAT00000077074/ENSBTAG00000006451, intron 1 of 2)	ENSBTAG00000049208		28926
Interval_1313	1	60343680	60344309	0.472508	1.13038	0.204707	0.650948	0.938146	Intron (ENSBTAT00000077074/ENSBTAG00000006451, intron 1 of 2)	ENSBTAG00000049208		24109
Interval_1316	1	60357011	60357704	0.0463593	0.953136	0.00395474	0.949857	0.995583	Intron (ENSBTAT00000077074/ENSBTAG00000006451, intron 1 of 2)	ENSBTAG00000049208		10714
Interval_1317	1	60375596	60376845	-4.22242	1.6182	6.02849	0.0140767	0.480434	Intron (ENSBTAT00000077074/ENSBTAG00000006451, intron 2 of 2)	ENSBTAG00000049208		-7178
Interval_1318	1	60386534	60388335	0.0357722	2.38339	0.00247948	0.960286	0.997073	Intron (ENSBTAT00000077074/ENSBTAG00000006451, intron 2 of 2)	ENSBTAG00000049208		-18116
Interval_1319	1	60393934	60394747	0.855047	1.20071	1.01675	0.31329	0.816941	Intron (ENSBTAT00000077074/ENSBTAG00000006451, intron 2 of 2)	ENSBTAG00000049208		-25516
Interval_1320	1	60399573	60400553	0.700602	0.929219	0.387467	0.533634	0.905953	Intron (ENSBTAT00000077074/ENSBTAG00000006451, intron 2 of 2)	ENSBTAG00000049208		-31155
Interval_1321	1	60443037	60444238	-0.0345601	1.31262	0.00100818	0.97467	0.998469	Distal Intergenic	ENSBTAG00000049208		-74619
Interval_1322	1	60463008	60465505	0.436245	3.29472	0.85152	0.356123	0.836544	Distal Intergenic	ENSBTAG00000049208		-94590
Interval_1323	1	60471553	60473101	1.2824	1.2414	1.3831	0.239575	0.771508	Distal Intergenic	ENSBTAG00000049208		-103135
Interval_1324	1	60494452	60495134	-0.148421	1.40841	0.0272101	0.86898	0.982904	Intron (ENSBTAT00000072462/ENSBTAG00000049383, intron 5 of 5)	ENSBTAG00000049208		-126034
Interval_1326	1	60537343	60537821	0.401349	0.78529	0.134048	0.714271	0.952231	Intron (ENSBTAT00000072462/ENSBTAG00000049383, intron 2 of 5)	ENSBTAG00000049208		-168925
Interval_1327	1	60571172	60572200	1.02038	0.879928	0.90548	0.341316	0.829853	Intron (ENSBTAT00000072462/ENSBTAG00000049383, intron 2 of 5)	ENSBTAG00000049208		-202754
Interval_1332	1	60636383	60637526	-4.52705	1.18352	4.46357	0.0346251	0.541968	Intron (ENSBTAT00000072462/ENSBTAG00000049383, intron 2 of 5)	ENSBTAG00000049383	LSAMP	160761
Interval_1334	1	60727963	60729579	-0.25094	1.20686	0.0654604	0.798065	0.970727	Intron (ENSBTAT00000072462/ENSBTAG00000049383, intron 1 of 5)	ENSBTAG00000049383	LSAMP	68708
Interval_1335	1	60736242	60736924	1.74794	1.28365	3.15377	0.0757515	0.614954	Intron (ENSBTAT00000072462/ENSBTAG00000049383, intron 1 of 5)	ENSBTAG00000049383	LSAMP	61363
Interval_1338	1	60796969	60798270	-0.222403	1.4954	0.0614786	0.804174	0.971963	Promoter (<=1kb)	ENSBTAG00000049383	LSAMP	17
Interval_1339	1	60811773	60812986	1.4	0.981572	1.3086	0.252649	0.77953	Distal Intergenic	ENSBTAG00000049383	LSAMP	-13422
Interval_1341	1	60842470	60843481	0.176964	1.2149	0.0175849	0.894503	0.985722	Distal Intergenic	ENSBTAG00000049383	LSAMP	-44119
Interval_1342	1	60848967	60851047	0.760206	1.74229	0.750903	0.38619	0.850377	Distal Intergenic	ENSBTAG00000049383	LSAMP	-50616
Interval_1343	1	60856912	60858484	0.540629	1.67874	0.449659	0.502497	0.895513	Distal Intergenic	ENSBTAG00000049383	LSAMP	-58561
Interval_1344	1	60871030	60872454	-0.204488	1.43499	0.0493062	0.824275	0.975185	Distal Intergenic	ENSBTAG00000049383	LSAMP	-72679
Interval_1345	1	60931837	60932829	0.0829777	1.11373	0.00272347	0.95838	0.996746	Distal Intergenic	ENSBTAG00000044343	7SK	101654
Interval_1346	1	60937957	60939496	0.259113	1.53984	0.0892973	0.765072	0.963666	Distal Intergenic	ENSBTAG00000044343	7SK	94987
Interval_1347	1	60953403	60954867	1.53604	1.45622	2.27224	0.131709	0.682597	Distal Intergenic	ENSBTAG00000044343	7SK	79616
Interval_1348	1	60977058	60977777	-0.345459	1.35705	0.130433	0.717984	0.952986	Distal Intergenic	ENSBTAG00000044343	7SK	56706
Interval_1349	1	60995741	60997878	-0.838861	1.50003	0.44789	0.503339	0.895784	Distal Intergenic	ENSBTAG00000044343	7SK	36605
Interval_1351	1	61048284	61049559	-0.452385	1.22603	0.175531	0.675242	0.943346	Distal Intergenic	ENSBTAG00000044343	7SK	-13801
Interval_1352	1	61053743	61055256	0.285081	1.76484	0.118769	0.730374	0.955705	Distal Intergenic	ENSBTAG00000044343	7SK	-19260
Interval_1354	1	61066520	61067452	1.37792	1.14179	2.03704	0.153508	0.703354	Distal Intergenic	ENSBTAG00000044343	7SK	-32037
Interval_1356	1	61095069	61096528	0.324713	1.25694	0.104052	0.74702	0.959475	Distal Intergenic	ENSBTAG00000044343	7SK	-60586
Interval_1357	1	61117979	61118760	2.15683	0.857837	3.11033	0.0777972	0.617705	Distal Intergenic	ENSBTAG00000045517		-64934
Interval_1359	1	61152160	61153562	0.316248	1.634	0.162348	0.687004	0.945581	Distal Intergenic	ENSBTAG00000045517		-30132
Interval_1360	1	61181110	61182383	0.567877	1.29393	0.384164	0.535383	0.906495	Promoter (1-2kb)	ENSBTAG00000045517		-1311
Interval_1361	1	61191742	61193330	-1.5863	2.02802	4.57739	0.0323964	0.53625	Promoter (<=1kb)	ENSBTAG00000048452		0
Interval_1362	1	61218933	61221364	1.12418	1.81353	2.21047	0.137077	0.688734	Distal Intergenic	ENSBTAG00000048452		-26638
Interval_1365	1	61284439	61285213	-0.61114	1.55877	0.575647	0.448024	0.875563	Distal Intergenic	ENSBTAG00000048452		-92144
Interval_1368	1	61415505	61416897	0.0332456	1.40706	0.000632213	0.97994	0.998768	Distal Intergenic	ENSBTAG00000048985		-20639
Interval_1369	1	61429905	61430963	-0.60926	1.10009	0.240739	0.623673	0.930937	Distal Intergenic	ENSBTAG00000048985		-35039
Interval_1371	1	61451364	61452194	-8.50287	1.19066	7.65001	0.00567721	0.409739	Distal Intergenic	ENSBTAG00000048715		-14393
Interval_1374	1	61489969	61491208	0.744821	1.29266	0.606327	0.436174	0.870436	Distal Intergenic	ENSBTAG00000048715		23382
Interval_1376	1	61502975	61504066	-1.97712	1.18342	1.52762	0.21647	0.753907	Distal Intergenic	ENSBTAG00000048715		36388
Interval_1377	1	61514194	61515659	-0.379967	1.85828	0.295807	0.586523	0.922623	Distal Intergenic	ENSBTAG00000048715		47607
Interval_1378	1	61530207	61531277	-0.109537	1.66973	0.0142931	0.904837	0.987435	Distal Intergenic	ENSBTAG00000048715		63620
Interval_1379	1	61547403	61549025	-0.202196	1.51632	0.0542595	0.815811	0.973948	Distal Intergenic	ENSBTAG00000048715		80816
Interval_1382	1	61635586	61636964	-0.389995	1.01644	0.0667214	0.796172	0.970245	Distal Intergenic	ENSBTAG00000055075		-88442
Interval_1383	1	61651387	61652880	-0.0363684	1.27857	0.00800538	0.928706	0.992161	Distal Intergenic	ENSBTAG00000055075		-72526
Interval_1386	1	61731199	61732423	-0.361691	1.06087	1.12645	0.288533	0.803679	Distal Intergenic	ENSBTAG00000055075		5793
Interval_1387	1	61742972	61744305	1.71641	1.42815	4.15016	0.0416305	0.556255	Distal Intergenic	ENSBTAG00000055075		17566
Interval_1388	1	61769480	61770168	1.14167	0.7648	0.592634	0.441402	0.872528	Distal Intergenic	ENSBTAG00000055075		44074
Interval_1389	1	61822243	61822715	3.87236	1.16459	6.82465	0.00899081	0.44556	Distal Intergenic	ENSBTAG00000055075		96837
Interval_1393	1	61947624	61948797	-1.6408	1.02475	1.18947	0.275436	0.794966	Distal Intergenic	ENSBTAG00000055075		222218
Interval_1394	1	61959303	61960488	0.403836	1.27561	0.222218	0.637355	0.934631	Distal Intergenic	ENSBTAG00000055075		233897
Interval_1395	1	62041902	62042913	0.857487	1.06335	0.720815	0.395877	0.854735	Distal Intergenic	ENSBTAG00000055075		316496
Interval_1397	1	62071835	62072506	-0.654641	0.948739	0.354269	0.551707	0.912266	Distal Intergenic	ENSBTAG00000055075		346429
Interval_1400	1	62112702	62113316	-0.706268	0.774818	0.331853	0.56457	0.916274	Distal Intergenic	ENSBTAG00000049072	bta-mir-2285de	-316787
Interval_1402	1	62198340	62199790	-1.0805	1.61109	1.16736	0.279943	0.798266	Distal Intergenic	ENSBTAG00000049072	bta-mir-2285de	-230313
Interval_1403	1	62211063	62211915	1.82356	1.19557	3.50364	0.0612341	0.589692	Distal Intergenic	ENSBTAG00000049072	bta-mir-2285de	-218188
Interval_1404	1	62218766	62219145	-0.0621296	0.79813	0.00343124	0.953289	0.996074	Distal Intergenic	ENSBTAG00000049072	bta-mir-2285de	-210958
Interval_1407	1	62250414	62251329	-0.817523	1.29664	0.723564	0.394977	0.854406	Distal Intergenic	ENSBTAG00000049072	bta-mir-2285de	-178774
Interval_1408	1	62262350	62263293	1.37481	1.31166	1.11308	0.291413	0.805831	Distal Intergenic	ENSBTAG00000049072	bta-mir-2285de	-166810
Interval_1410	1	62272660	62273703	0.349029	1.0896	0.110688	0.739363	0.958447	Distal Intergenic	ENSBTAG00000049072	bta-mir-2285de	-156400
Interval_1414	1	62383843	62385217	1.11724	1.561	1.85797	0.17286	0.718618	Distal Intergenic	ENSBTAG00000049072	bta-mir-2285de	-44886
Interval_1416	1	62437547	62438293	2.12599	1.02652	3.84329	0.0499454	0.570514	Distal Intergenic	ENSBTAG00000049072	bta-mir-2285de	7444
Interval_1417	1	62452567	62453323	1.93627	0.995476	1.94469	0.16316	0.71091	Distal Intergenic	ENSBTAG00000049072	bta-mir-2285de	22464
Interval_1419	1	62495540	62496614	-1.94706	1.07988	0.885227	0.346774	0.832148	Distal Intergenic	ENSBTAG00000049072	bta-mir-2285de	65437
Interval_1420	1	62512708	62514883	-0.608088	1.76693	0.630958	0.427004	0.867335	Distal Intergenic	ENSBTAG00000049072	bta-mir-2285de	82605
Interval_1421	1	62546538	62547921	0.388839	1.27676	0.588333	0.443065	0.873123	Distal Intergenic	ENSBTAG00000049072	bta-mir-2285de	116435
Interval_1422	1	62572118	62573108	-0.533039	1.30237	0.221115	0.638192	0.934997	Distal Intergenic	ENSBTAG00000049072	bta-mir-2285de	142015
Interval_1423	1	62594745	62595824	0.990762	1.63751	1.13844	0.285983	0.801603	Distal Intergenic	ENSBTAG00000049072	bta-mir-2285de	164642
Interval_1424	1	62598189	62598867	1.25513	1.03316	1.01046	0.314794	0.81722	Distal Intergenic	ENSBTAG00000049072	bta-mir-2285de	168086
Interval_1425	1	62612416	62614078	0.0109261	1.81065	1.77224e-05	0.996641	1	Distal Intergenic	ENSBTAG00000049072	bta-mir-2285de	182313
Interval_1426	1	62619153	62620279	0.417011	1.20373	0.107725	0.742749	0.958968	Distal Intergenic	ENSBTAG00000049072	bta-mir-2285de	189050
Interval_1427	1	62637461	62638103	1.59683	1.11725	3.32766	0.0681236	0.600912	Distal Intergenic	ENSBTAG00000049072	bta-mir-2285de	207358
Interval_1428	1	62710709	62711258	1.40642	0.911151	1.78885	0.181067	0.726656	Distal Intergenic	ENSBTAG00000049072	bta-mir-2285de	280606
Interval_1430	1	62718352	62720089	-0.15202	1.72688	0.0288569	0.86511	0.981921	Distal Intergenic	ENSBTAG00000049072	bta-mir-2285de	288249
Interval_1431	1	62742901	62743893	-2.82805	1.11784	3.19083	0.0740523	0.611601	Distal Intergenic	ENSBTAG00000049072	bta-mir-2285de	312798
Interval_1432	1	62752853	62753613	1.12211	0.94518	0.986165	0.320681	0.820646	Distal Intergenic	ENSBTAG00000049072	bta-mir-2285de	322750
Interval_1435	1	62793129	62793674	-0.594344	1.20642	0.299775	0.584023	0.921935	Distal Intergenic	ENSBTAG00000049072	bta-mir-2285de	363026
Interval_1436	1	62801710	62802704	-0.0523679	1.34343	0.00317134	0.955091	0.99636	Distal Intergenic	ENSBTAG00000049072	bta-mir-2285de	371607
Interval_1438	1	62813853	62814445	-0.992131	0.840475	0.256048	0.612848	0.928058	Distal Intergenic	ENSBTAG00000049072	bta-mir-2285de	383750
Interval_1439	1	62818607	62819322	-3.04952	1.25946	3.02681	0.0818989	0.624303	Distal Intergenic	ENSBTAG00000049072	bta-mir-2285de	388504
Interval_1442	1	62850640	62851717	1.22307	1.26739	1.5353	0.215319	0.752987	Distal Intergenic	ENSBTAG00000049072	bta-mir-2285de	420537
Interval_1444	1	62872518	62873717	0.669779	1.60161	0.52955	0.466796	0.882826	Distal Intergenic	ENSBTAG00000049072	bta-mir-2285de	442415
Interval_1445	1	62900769	62901275	1.19465	0.597495	0.659424	0.416764	0.864052	Distal Intergenic	ENSBTAG00000049072	bta-mir-2285de	470666
Interval_1447	1	62975299	62976534	0.0459615	1.62702	0.00249968	0.960125	0.997073	Distal Intergenic	ENSBTAG00000049072	bta-mir-2285de	545196
Interval_1449	1	62993771	62994981	-0.20196	1.15696	0.0347175	0.852189	0.979477	Distal Intergenic	ENSBTAG00000049072	bta-mir-2285de	563668
Interval_1450	1	63043548	63044477	1.562	1.46474	3.40855	0.0648594	0.594947	Distal Intergenic	ENSBTAG00000049072	bta-mir-2285de	613445
Interval_1452	1	63090157	63092089	-1.34056	1.53443	2.18977	0.13893	0.690394	Distal Intergenic	ENSBTAG00000049072	bta-mir-2285de	660054
Interval_1453	1	63115389	63117520	0.126491	1.68774	0.0125488	0.910807	0.988956	Distal Intergenic	ENSBTAG00000049072	bta-mir-2285de	685286
Interval_1458	1	63271677	63272943	0.702631	1.19767	0.563999	0.452653	0.877076	Distal Intergenic	ENSBTAG00000045704	IGSF11	538101
Interval_1460	1	63414090	63415353	0.118728	1.86727	0.0205921	0.885896	0.98499	Distal Intergenic	ENSBTAG00000045704	IGSF11	395691
Interval_1461	1	63422960	63423929	-0.832733	1.25834	0.494346	0.481995	0.887877	Distal Intergenic	ENSBTAG00000045704	IGSF11	387115
Interval_1462	1	63428316	63429248	0.615525	1.1945	0.335794	0.562267	0.915983	Distal Intergenic	ENSBTAG00000045704	IGSF11	381796
Interval_1463	1	63463899	63464580	2.33526	1.09505	3.99991	0.0455028	0.562572	Distal Intergenic	ENSBTAG00000045704	IGSF11	346464
Interval_1464	1	63467595	63468788	-1.48963	1.57227	2.08347	0.148901	0.699496	Distal Intergenic	ENSBTAG00000045704	IGSF11	342256
Interval_1465	1	63480372	63481845	-1.35256	1.99635	2.58754	0.107707	0.656191	Distal Intergenic	ENSBTAG00000045704	IGSF11	329199
Interval_1466	1	63504015	63505496	1.08972	1.1421	0.399066	0.527572	0.903825	Distal Intergenic	ENSBTAG00000045704	IGSF11	305548
Interval_1467	1	63524485	63525234	0.620135	0.841582	0.299629	0.584115	0.92194	Distal Intergenic	ENSBTAG00000045704	IGSF11	285810
Interval_1468	1	63554211	63555087	-0.491262	1.34552	0.257266	0.612005	0.927792	Distal Intergenic	ENSBTAG00000045704	IGSF11	255957
Interval_1469	1	63571684	63572557	-0.548915	1.07011	0.410391	0.521771	0.901743	Distal Intergenic	ENSBTAG00000045704	IGSF11	238487
Interval_1470	1	63582625	63583892	-2.23086	1.50754	2.51222	0.112967	0.661345	Distal Intergenic	ENSBTAG00000045704	IGSF11	227152
Interval_1471	1	63594345	63595597	0.343647	1.59972	0.209885	0.646858	0.937376	Distal Intergenic	ENSBTAG00000045704	IGSF11	215447
Interval_1472	1	63624086	63624696	1.30224	0.943394	0.71535	0.397674	0.855414	Distal Intergenic	ENSBTAG00000045704	IGSF11	186348
Interval_1473	1	63634207	63635176	0.233383	1.16447	0.0202187	0.886928	0.985053	Distal Intergenic	ENSBTAG00000045704	IGSF11	175868
Interval_1474	1	63644283	63645456	-0.398127	1.46691	0.155345	0.693479	0.947081	Distal Intergenic	ENSBTAG00000045704	IGSF11	165588
Interval_1477	1	63681810	63682768	-1.15821	1.27315	0.976227	0.323132	0.821727	Distal Intergenic	ENSBTAG00000045704	IGSF11	128276
Interval_1479	1	63691727	63692428	0.373306	0.964168	0.000677298	0.979237	0.998768	Distal Intergenic	ENSBTAG00000045704	IGSF11	118616
Interval_1481	1	63727638	63728946	0.334633	1.62927	0.178057	0.673048	0.943049	Distal Intergenic	ENSBTAG00000045704	IGSF11	82098
Interval_1482	1	63734013	63736216	-0.379314	2.99281	0.51347	0.473641	0.885913	Distal Intergenic	ENSBTAG00000045704	IGSF11	74828
Interval_1483	1	63749477	63751012	-1.99902	1.52775	2.94187	0.0863108	0.628712	3' UTR	ENSBTAG00000045704	IGSF11	60032
Interval_1484	1	63756319	63756833	2.39647	0.810781	1.15806	0.281869	0.799357	Intron (ENSBTAT00000086952/ENSBTAG00000045704, intron 4 of 6)	ENSBTAG00000045704	IGSF11	54211
Interval_1485	1	63798481	63799589	-1.67691	1.53301	3.59109	0.05809	0.58658	Intron (ENSBTAT00000086952/ENSBTAG00000045704, intron 1 of 6)	ENSBTAG00000045704	IGSF11	11455
Interval_1486	1	63829940	63831605	-0.754974	1.5344	0.788183	0.37465	0.845636	Intron (ENSBTAT00000066340/ENSBTAG00000045704, intron 1 of 6)	ENSBTAG00000045704	IGSF11	-18896
Interval_1488	1	63892129	63893359	1.13037	2.98613	4.86491	0.0274083	0.524148	Promoter (<=1kb)	ENSBTAG00000045704	IGSF11	0
Interval_1489	1	63930278	63930825	0.236403	1.03418	0.055621	0.813556	0.97359	Distal Intergenic	ENSBTAG00000014157	TEX55	-26487
Interval_1492	1	64035512	64036497	-3.40968	1.16621	3.30882	0.068909	0.602554	Intron (ENSBTAT00000047259/ENSBTAG00000001390, intron 3 of 7)	ENSBTAG00000001390	B4GALT4	13480
Interval_1493	1	64049253	64050358	-0.121305	4.72049	0.123408	0.725367	0.954784	Promoter (<=1kb)	ENSBTAG00000001390	B4GALT4	0
Interval_1494	1	64065453	64065907	1.09991	1.03258	0.838131	0.359932	0.838696	Distal Intergenic	ENSBTAG00000001390	B4GALT4	-15476
Interval_1495	1	64081585	64083210	-0.00946273	4.46055	0.000679324	0.979206	0.998768	Promoter (<=1kb)	ENSBTAG00000000210	ARHGAP31	0
Interval_1496	1	64088695	64089763	-0.187596	1.81826	0.0596689	0.80702	0.97247	Intron (ENSBTAT00000071475/ENSBTAG00000000210, intron 1 of 11)	ENSBTAG00000000210	ARHGAP31	5568
Interval_1497	1	64092283	64093392	-1.38102	1.60641	1.57328	0.209731	0.747927	Intron (ENSBTAT00000071475/ENSBTAG00000000210, intron 1 of 11)	ENSBTAG00000000210	ARHGAP31	9156
Interval_1498	1	64109974	64111219	0.47619	1.62425	0.345527	0.556656	0.914094	Intron (ENSBTAT00000071475/ENSBTAG00000000210, intron 1 of 11)	ENSBTAG00000000210	ARHGAP31	-15724
Interval_1499	1	64142535	64143797	1.35349	3.17672	6.85102	0.00885909	0.44556	Intron (ENSBTAT00000071475/ENSBTAG00000000210, intron 1 of 11)	ENSBTAG00000000210	ARHGAP31	15592
Interval_1500	1	64164756	64165750	-0.454246	1.75207	0.327612	0.567069	0.917012	Exon (ENSBTAT00000071475/ENSBTAG00000000210, exon 4 of 12)	ENSBTAG00000000210	ARHGAP31	37813
Interval_1501	1	64171483	64172772	-0.532261	1.13895	0.195779	0.65815	0.940017	Exon (ENSBTAT00000071475/ENSBTAG00000000210, exon 7 of 12)	ENSBTAG00000000210	ARHGAP31	44540
Interval_1502	1	64179959	64180143	0.445463	0.770855	0.128735	0.719747	0.953328	Intron (ENSBTAT00000071475/ENSBTAG00000000210, intron 8 of 11)	ENSBTAG00000000210	ARHGAP31	53016
Interval_1503	1	64188828	64189332	0.079419	2.00967	0.0129587	0.909368	0.988635	Exon (ENSBTAT00000071475/ENSBTAG00000000210, exon 10 of 12)	ENSBTAG00000000213	TMEM39A	49808
Interval_1504	1	64192027	64193224	-0.382349	1.29271	0.124537	0.724165	0.954634	Intron (ENSBTAT00000071475/ENSBTAG00000000210, intron 10 of 11)	ENSBTAG00000000213	TMEM39A	45916
Interval_1505	1	64199875	64200283	0.211248	0.767493	0.03792	0.845604	0.978431	Exon (ENSBTAT00000071475/ENSBTAG00000000210, exon 12 of 12)	ENSBTAG00000000213	TMEM39A	38857
Interval_1506	1	64239816	64240764	0.391917	5.51442	1.74604	0.186375	0.731825	Promoter (<=1kb)	ENSBTAG00000000213	TMEM39A	0
Interval_1507	1	64246471	64247085	0.595822	5.70533	3.9874	0.0458417	0.562695	Promoter (<=1kb)	ENSBTAG00000008562	POGLUT1	0
Interval_1509	1	64275188	64275888	0.784238	5.95439	7.69753	0.00552965	0.407541	Promoter (<=1kb)	ENSBTAG00000012581	TIMMDC1	0
Interval_1510	1	64318515	64318807	0.526321	2.13957	0.554599	0.456444	0.878461	Intron (ENSBTAT00000024042/ENSBTAG00000018059, intron 2 of 5)	ENSBTAG00000018059	CD80	4889
Interval_1511	1	64322420	64324175	0.433105	3.70525	0.985702	0.320795	0.820646	Promoter (<=1kb)	ENSBTAG00000018059	CD80	0
Interval_1512	1	64324875	64325654	-0.167358	3.89423	0.166274	0.683444	0.94527	Promoter (1-2kb)	ENSBTAG00000018059	CD80	-1179
Interval_1513	1	64333822	64334925	0.196852	2.77808	0.134941	0.713363	0.952034	Promoter (<=1kb)	ENSBTAG00000009391	ADPRH	0
Interval_1514	1	64342377	64342767	0.712646	0.833118	0.329088	0.566196	0.916604	Intron (ENSBTAT00000053553/ENSBTAG00000009391, intron 3 of 3)	ENSBTAG00000009391	ADPRH	4719
Interval_1515	1	64367975	64369392	0.671605	1.29506	0.521112	0.470368	0.884461	Exon (ENSBTAT00000012361/ENSBTAG00000009391, exon 8 of 11)	ENSBTAG00000009391	ADPRH	18115
Interval_1516	1	64378745	64379248	-0.707099	3.01233	1.76303	0.184247	0.729828	Distal Intergenic	ENSBTAG00000009391	ADPRH	28885
Interval_1520	1	64408986	64409973	-0.161996	1.11438	0.0243208	0.876071	0.98359	Exon (ENSBTAT00000066627/ENSBTAG00000005604, exon 2 of 4)	ENSBTAG00000005604	POPDC2	5929
Interval_1521	1	64414350	64415304	0.342294	1.77971	0.183067	0.668751	0.942421	Promoter (<=1kb)	ENSBTAG00000005604	POPDC2	598
Interval_1522	1	64425424	64426196	0.0488484	1.5471	0.00355993	0.952422	0.995904	Intron (ENSBTAT00000002828/ENSBTAG00000002182, intron 2 of 2)	ENSBTAG00000002182	COX17	6744
Interval_1523	1	64432072	64433085	0.949344	4.40313	6.47304	0.0109523	0.456531	Promoter (<=1kb)	ENSBTAG00000002182	COX17	0
Interval_1524	1	64444957	64446339	0.953386	1.75429	1.78592	0.181424	0.72697	Distal Intergenic	ENSBTAG00000001293	CFAP91	-4842
Interval_1525	1	64450855	64452002	0.477949	5.235	2.24268	0.134248	0.685614	Promoter (<=1kb)	ENSBTAG00000001293	CFAP91	0
Interval_1526	1	64457996	64458497	1.24141	0.772703	1.00238	0.316734	0.818201	Intron (ENSBTAT00000001703/ENSBTAG00000001293, intron 1 of 17)	ENSBTAG00000001293	CFAP91	6815
Interval_1528	1	64638011	64639558	-0.215547	1.87983	0.0954099	0.757409	0.961804	3' UTR	ENSBTAG00000019557	NR1I2	31313
Interval_1530	1	64808606	64808982	0.214187	1.18765	0.0448501	0.83228	0.976408	Intron (ENSBTAT00000073437/ENSBTAG00000048057, intron 1 of 10)	ENSBTAG00000055108		42713
Interval_1531	1	64825641	64826032	0.947042	0.749966	0.401674	0.526226	0.903261	Intron (ENSBTAT00000073437/ENSBTAG00000048057, intron 1 of 10)	ENSBTAG00000055108		25663
Interval_1532	1	64861563	64863159	0.441301	7.88699	3.39668	0.0653279	0.595763	Promoter (<=1kb)	ENSBTAG00000048057	GSK3B	-292
Interval_1534	1	64944566	64946095	0.0399189	3.54438	0.00785148	0.929393	0.992294	Intron (ENSBTAT00000001918/ENSBTAG00000001464, intron 9 of 9)	ENSBTAG00000001464	GPR156	74489
Interval_1535	1	64954733	64955154	-0.974069	0.735939	0.561455	0.453675	0.877233	Intron (ENSBTAT00000001918/ENSBTAG00000001464, intron 8 of 9)	ENSBTAG00000001464	GPR156	65430
Interval_1536	1	64967440	64968561	1.94351	1.01356	2.29933	0.12943	0.680892	Exon (ENSBTAT00000001918/ENSBTAG00000001464, exon 4 of 10)	ENSBTAG00000001464	GPR156	52023
Interval_1538	1	65017401	65018745	-6.33091	1.46251	7.67299	0.00560535	0.408875	Promoter (1-2kb)	ENSBTAG00000001464	GPR156	1839
Interval_1539	1	65045905	65046764	-1.15994	1.78387	2.29246	0.130004	0.681456	Distal Intergenic	ENSBTAG00000001464	GPR156	-25321
Interval_1540	1	65096020	65097079	0.456706	4.54305	1.68692	0.194008	0.737837	Promoter (<=1kb)	ENSBTAG00000033170	LRRC58	0
Interval_1541	1	65157411	65157896	0.608993	2.70715	1.11764	0.290427	0.805236	Promoter (<=1kb)	ENSBTAG00000022155	FSTL1	-630
Interval_1542	1	65159671	65160177	-0.369569	1.07264	0.130858	0.717544	0.952871	Intron (ENSBTAT00000029891/ENSBTAG00000022155, intron 2 of 10)	ENSBTAG00000022155	FSTL1	-2890
Interval_1543	1	65170729	65171641	-1.70262	0.958848	2.76213	0.0965197	0.642682	Intron (ENSBTAT00000029891/ENSBTAG00000022155, intron 2 of 10)	ENSBTAG00000022155	FSTL1	-13948
Interval_1544	1	65197762	65199225	0.407072	4.06213	1.04261	0.307214	0.814529	Promoter (<=1kb)	ENSBTAG00000022155	FSTL1	0
Interval_1547	1	65260633	65261671	0.25527	1.08133	0.0701717	0.791087	0.968857	Distal Intergenic	ENSBTAG00000048370		-24889
Interval_1548	1	65294486	65296043	0.36376	2.02298	0.285217	0.593302	0.923843	Distal Intergenic	ENSBTAG00000015892	NDUFB4	-22328
Interval_1549	1	65318152	65318733	0.358604	5.14938	1.29524	0.255085	0.781087	Promoter (<=1kb)	ENSBTAG00000015892	NDUFB4	0
Interval_1550	1	65433621	65434585	0.444813	6.87379	2.95087	0.0858311	0.628453	Promoter (<=1kb)	ENSBTAG00000015898	RABL3	0
Interval_1551	1	65551750	65552941	-0.750441	0.936715	0.370167	0.542913	0.909344	Distal Intergenic	ENSBTAG00000001918	STXBP5L	-54657
Interval_1552	1	65607084	65608080	0.248652	5.16023	0.619916	0.431079	0.868245	Promoter (<=1kb)	ENSBTAG00000001918	STXBP5L	0
Interval_1553	1	65791110	65792211	-3.00552	0.912639	3.26141	0.0709282	0.606019	Exon (ENSBTAT00000076054/ENSBTAG00000001918, exon 11 of 28)	ENSBTAG00000001918	STXBP5L	182315
Interval_1555	1	65966858	65967856	0.626813	2.00272	0.709515	0.399605	0.855975	Exon (ENSBTAT00000069697/ENSBTAG00000001920, exon 27 of 33)	ENSBTAG00000001920	POLQ	82025
Interval_1556	1	66049384	66050144	0.559904	3.71434	1.84264	0.174641	0.720327	Promoter (<=1kb)	ENSBTAG00000001920	POLQ	0
Interval_1557	1	66092242	66093060	-0.0948009	0.877239	0.0055391	0.940672	0.994213	Promoter (<=1kb)	ENSBTAG00000052248		469
Interval_1559	1	66144466	66145984	0.0702947	4.52232	0.0394809	0.842499	0.978195	Promoter (<=1kb)	ENSBTAG00000001009	HCLS1	0
Interval_1560	1	66180934	66182730	-0.328023	2.13266	0.244705	0.620828	0.930268	Exon (ENSBTAT00000069890/ENSBTAG00000008862, exon 10 of 18)	ENSBTAG00000008862	GOLGB1	32281
Interval_101302	NA	NA	NA	6.35473	2.0985	14.7416	0.000123295	0.0946206	NA	NA	NA	NA
Interval_1562	1	66293603	66294470	0.101532	5.62428	0.118193	0.731003	0.955895	Promoter (<=1kb)	ENSBTAG00000013069	IQCB1	0
Interval_1564	1	66407525	66408755	-1.42539	0.96242	1.40222	0.236352	0.770075	Exon (ENSBTAT00000001891/ENSBTAG00000033166, exon 21 of 22)	ENSBTAG00000001442		-30179
Interval_1565	1	66430472	66430980	0.547929	2.6565	0.921904	0.336976	0.828136	Distal Intergenic	ENSBTAG00000001442		-7954
Interval_1566	1	66488692	66489027	0.260689	0.673352	0.0498943	0.823247	0.975026	Exon (ENSBTAT00000006175/ENSBTAG00000004705, exon 6 of 8)	ENSBTAG00000004705	ILDR1	28167
Interval_1569	1	66502245	66502759	0.466189	1.46354	0.304529	0.581057	0.921147	Exon (ENSBTAT00000006175/ENSBTAG00000004705, exon 3 of 8)	ENSBTAG00000004705	ILDR1	14435
Interval_1570	1	66504014	66504451	-0.417273	1.93961	0.155271	0.693548	0.947081	5' UTR	ENSBTAG00000004705	ILDR1	12743
Interval_1571	1	66515608	66516538	0.98931	0.732121	0.0817935	0.774881	0.965914	Promoter (<=1kb)	ENSBTAG00000004705	ILDR1	656
Interval_1572	1	66564627	66565419	-0.639189	1.72362	0.692461	0.405329	0.859189	Intron (ENSBTAT00000066751/ENSBTAG00000013118, intron 1 of 5)	ENSBTAG00000013118	CD86	20428
Interval_1573	1	66590587	66591498	-0.908811	0.970721	0.577709	0.447212	0.875269	Intron (ENSBTAT00000066751/ENSBTAG00000013118, intron 2 of 5)	ENSBTAG00000013118	CD86	-2496
Interval_1575	1	66655223	66657349	0.644717	2.4189	1.20859	0.271611	0.792913	Promoter (<=1kb)	ENSBTAG00000003865	CASR	0
Interval_1577	1	66690596	66691518	-0.259841	2.99838	0.259753	0.61029	0.92761	Intron (ENSBTAT00000084319/ENSBTAG00000003865, intron 1 of 6)	ENSBTAG00000003865	CASR	34995
Interval_1578	1	66777678	66778721	0.300282	1.23304	0.104006	0.747074	0.959481	Intron (ENSBTAT00000014138/ENSBTAG00000010688, intron 1 of 2)	ENSBTAG00000010688	CSTA	4997
Interval_1579	1	66818834	66820677	0.322332	6.02573	1.34779	0.245664	0.77607	Promoter (<=1kb)	ENSBTAG00000054520	MIX23	0
Interval_1580	1	66865105	66867038	0.599104	4.87428	3.13928	0.0764274	0.616014	Promoter (<=1kb)	ENSBTAG00000054326	WDR5B	0
Interval_1581	1	66923679	66924115	-0.193277	2.29955	0.0832342	0.772961	0.965634	Intron (ENSBTAT00000014799/ENSBTAG00000011143, intron 1 of 13)	ENSBTAG00000011143	KPNA1	-7355
Interval_1582	1	66943165	66944990	0.471293	5.02765	2.09173	0.148098	0.698755	Promoter (<=1kb)	ENSBTAG00000011143	KPNA1	0
Interval_1583	1	66987239	66988630	0.816052	5.22918	6.66187	0.00984977	0.451057	Promoter (<=1kb)	ENSBTAG00000009933	DTX3L	0
Interval_1584	1	67008498	67009177	0.0996228	3.36406	0.0390474	0.843355	0.978332	Distal Intergenic	ENSBTAG00000016656	PARP14	-3110
Interval_1585	1	67012019	67012824	0.667431	5.43073	4.66537	0.0307768	0.530817	Promoter (<=1kb)	ENSBTAG00000016656	PARP14	0
Interval_1586	1	67073500	67075104	0.195419	1.81729	0.0635967	0.800899	0.971207	Exon (ENSBTAT00000076030/ENSBTAG00000005066, exon 5 of 9)	ENSBTAG00000005066	HSPBAP1	27874
Interval_1587	1	67119860	67122086	0.849057	5.37638	7.85642	0.00506405	0.401529	Promoter (<=1kb)	ENSBTAG00000005066	HSPBAP1	0
Interval_1588	1	67151299	67151951	0.0442243	1.16233	0.000644605	0.979745	0.998768	Intron (ENSBTAT00000006685/ENSBTAG00000005071, intron 2 of 8)	ENSBTAG00000005071	SLC49A4	29699
Interval_1589	1	67205405	67206470	-0.174861	3.59526	0.128843	0.719635	0.953328	Intron (ENSBTAT00000006685/ENSBTAG00000005071, intron 8 of 8)	ENSBTAG00000018765	SEMA5B	74279
Interval_1590	1	67242601	67243177	-0.462283	1.68843	0.393539	0.530445	0.904583	Exon (ENSBTAT00000024989/ENSBTAG00000018765, exon 15 of 22)	ENSBTAG00000018765	SEMA5B	37572
Interval_1591	1	67248465	67248976	-0.282999	1.06024	0.0602811	0.806052	0.972161	Intron (ENSBTAT00000024989/ENSBTAG00000018765, intron 11 of 21)	ENSBTAG00000018765	SEMA5B	31773
Interval_1592	1	67257798	67259302	-0.792463	1.53192	0.81275	0.367308	0.842369	Exon (ENSBTAT00000024989/ENSBTAG00000018765, exon 5 of 22)	ENSBTAG00000018765	SEMA5B	21447
Interval_1593	1	67271819	67272259	-0.230296	1.14913	0.0547818	0.814942	0.973854	Exon (ENSBTAT00000024989/ENSBTAG00000018765, exon 3 of 22)	ENSBTAG00000018765	SEMA5B	8490
Interval_1594	1	67275941	67276548	0.563297	1.03564	0.35544	0.55105	0.912043	Intron (ENSBTAT00000024989/ENSBTAG00000018765, intron 2 of 21)	ENSBTAG00000018765	SEMA5B	4201
Interval_1595	1	67286090	67287273	-0.523038	1.52256	0.356961	0.550199	0.911824	Distal Intergenic	ENSBTAG00000018765	SEMA5B	-5341
Interval_1596	1	67296536	67297445	-1.17797	0.696088	1.09479	0.295411	0.808195	Distal Intergenic	ENSBTAG00000018765	SEMA5B	-15787
Interval_1597	1	67298176	67298593	0.627236	0.57398	0.248875	0.617868	0.929668	Distal Intergenic	ENSBTAG00000018765	SEMA5B	-17427
Interval_1598	1	67300270	67301877	2.34412	1.44098	8.71784	0.00315111	0.377958	Distal Intergenic	ENSBTAG00000018765	SEMA5B	-19521
Interval_1599	1	67314786	67315305	-0.341859	0.925405	0.108083	0.742337	0.958955	Distal Intergenic	ENSBTAG00000053611		13122
Interval_1600	1	67320613	67321073	1.2818	0.617144	0.557662	0.455204	0.878004	Downstream (2-3kb)	ENSBTAG00000053611		7354
Interval_1601	1	67361333	67363601	0.318276	3.42639	0.485907	0.485759	0.889576	Distal Intergenic	ENSBTAG00000053611		-32906
Interval_1602	1	67368539	67369293	-0.0864147	1.24982	0.005829	0.939142	0.994153	Distal Intergenic	ENSBTAG00000053611		-40112
Interval_1603	1	67398127	67398934	-0.900273	1.06813	0.659451	0.416754	0.864052	Distal Intergenic	ENSBTAG00000018877	PDIA5	-12496
Interval_1604	1	67411369	67412137	-0.189521	2.27025	0.0842687	0.771594	0.96538	Promoter (<=1kb)	ENSBTAG00000018877	PDIA5	0
Interval_1605	1	67416553	67417746	0.31334	1.98742	0.224	0.636009	0.934228	Intron (ENSBTAT00000025128/ENSBTAG00000018877, intron 1 of 16)	ENSBTAG00000018877	PDIA5	5123
Interval_1606	1	67444911	67446281	-0.116377	1.7147	0.0216813	0.882938	0.984561	Intron (ENSBTAT00000025128/ENSBTAG00000018877, intron 5 of 16)	ENSBTAG00000018877	PDIA5	33481
Interval_1607	1	67454451	67456307	-1.23322	1.95424	2.95518	0.0856028	0.627919	Intron (ENSBTAT00000025128/ENSBTAG00000018877, intron 7 of 16)	ENSBTAG00000018877	PDIA5	43021
Interval_1608	1	67456523	67457053	0.899437	1.26539	1.09324	0.295755	0.808195	Exon (ENSBTAT00000025128/ENSBTAG00000018877, exon 8 of 17)	ENSBTAG00000018877	PDIA5	45093
Interval_1609	1	67479686	67480725	-0.341583	1.46119	0.164108	0.685402	0.945472	Intron (ENSBTAT00000025128/ENSBTAG00000018877, intron 11 of 16)	ENSBTAG00000018877	PDIA5	68256
Interval_1610	1	67485981	67487594	-0.480468	1.64571	0.434502	0.509788	0.897836	Exon (ENSBTAT00000025128/ENSBTAG00000018877, exon 12 of 17)	ENSBTAG00000014797	SEC22A	-67838
Interval_1611	1	67504416	67505898	0.13311	1.94514	0.0395208	0.84242	0.978195	Distal Intergenic	ENSBTAG00000014797	SEC22A	-49534
Interval_1613	1	67555046	67556030	0.325736	5.17666	1.05935	0.303364	0.812217	Promoter (<=1kb)	ENSBTAG00000014797	SEC22A	0
Interval_1614	1	67666673	67667221	0.695978	0.97164	0.292757	0.588459	0.922805	3' UTR	ENSBTAG00000014797	SEC22A	111241
Interval_1615	1	67668290	67668889	-0.0612921	1.57931	0.00730647	0.931881	0.992769	Intron (ENSBTAT00000032274/ENSBTAG00000018777, intron 20 of 20)	ENSBTAG00000014797	SEC22A	112858
Interval_1616	1	67672277	67672778	0.156406	1.03894	0.0290514	0.864661	0.981778	Exon (ENSBTAT00000032274/ENSBTAG00000018777, exon 19 of 21)	ENSBTAG00000014797	SEC22A	116845
Interval_1617	1	67674243	67674764	-0.248519	0.986747	0.0310544	0.860119	0.981192	Intron (ENSBTAT00000032274/ENSBTAG00000018777, intron 17 of 20)	ENSBTAG00000014797	SEC22A	118811
Interval_1618	1	67679115	67680312	2.03595	1.46474	6.23833	0.0125014	0.467301	Exon (ENSBTAT00000032274/ENSBTAG00000018777, exon 16 of 21)	ENSBTAG00000014797	SEC22A	123683
Interval_1619	1	67683884	67684249	0.825293	0.835714	0.626324	0.428707	0.867425	Intron (ENSBTAT00000032274/ENSBTAG00000018777, intron 14 of 20)	ENSBTAG00000014797	SEC22A	128452
Interval_1620	1	67685716	67686958	0.728643	1.76307	1.22846	0.267707	0.790061	Exon (ENSBTAT00000032274/ENSBTAG00000018777, exon 13 of 21)	ENSBTAG00000014797	SEC22A	130284
Interval_1621	1	67699505	67701058	-0.0616168	1.34976	0.00415917	0.948579	0.995336	Exon (ENSBTAT00000032274/ENSBTAG00000018777, exon 10 of 21)	ENSBTAG00000018777	ADCY5	122687
Interval_1622	1	67709924	67711404	0.378488	2.81744	0.514164	0.473342	0.885612	Exon (ENSBTAT00000032274/ENSBTAG00000018777, exon 6 of 21)	ENSBTAG00000018777	ADCY5	112341
Interval_1623	1	67712074	67712830	-0.659611	1.66541	0.680783	0.409317	0.860435	Exon (ENSBTAT00000032274/ENSBTAG00000018777, exon 5 of 21)	ENSBTAG00000018777	ADCY5	110915
Interval_1624	1	67720470	67721104	0.349463	0.978345	0.0823288	0.774166	0.965732	Intron (ENSBTAT00000032274/ENSBTAG00000018777, intron 3 of 20)	ENSBTAG00000018777	ADCY5	102641
Interval_1626	1	67753710	67754320	-0.501683	1.3009	0.328196	0.566723	0.916835	Intron (ENSBTAT00000032274/ENSBTAG00000018777, intron 1 of 20)	ENSBTAG00000018777	ADCY5	69425
Interval_1627	1	67764168	67764935	-0.375321	1.27445	0.119013	0.730108	0.955654	Intron (ENSBTAT00000032274/ENSBTAG00000018777, intron 1 of 20)	ENSBTAG00000018777	ADCY5	58810
Interval_1628	1	67770444	67772021	0.0293729	2.12246	0.00218085	0.962753	0.997108	Intron (ENSBTAT00000032274/ENSBTAG00000018777, intron 1 of 20)	ENSBTAG00000018777	ADCY5	51724
Interval_1629	1	67776798	67777738	0.214803	1.41033	0.0750718	0.78409	0.967332	Intron (ENSBTAT00000032274/ENSBTAG00000018777, intron 1 of 20)	ENSBTAG00000018777	ADCY5	46007
Interval_1630	1	67782005	67783399	-1.06331	1.55896	1.49367	0.221648	0.758042	Intron (ENSBTAT00000032274/ENSBTAG00000018777, intron 1 of 20)	ENSBTAG00000018777	ADCY5	40346
Interval_1631	1	67788835	67790120	-0.0887865	1.78156	0.0116692	0.913977	0.989862	Intron (ENSBTAT00000032274/ENSBTAG00000018777, intron 1 of 20)	ENSBTAG00000018777	ADCY5	33625
Interval_1632	1	67801171	67802011	-0.541311	1.32947	0.335698	0.562323	0.915983	Intron (ENSBTAT00000032274/ENSBTAG00000018777, intron 1 of 20)	ENSBTAG00000018777	ADCY5	21734
Interval_1633	1	67816869	67817130	0.32893	0.698823	0.0622001	0.803052	0.971746	Intron (ENSBTAT00000032274/ENSBTAG00000018777, intron 1 of 20)	ENSBTAG00000018777	ADCY5	6615
Interval_1634	1	67822164	67822430	-0.0310497	0.971535	0.000499056	0.982177	0.998855	Promoter (1-2kb)	ENSBTAG00000018777	ADCY5	1315
Interval_1635	1	67823272	67824280	-0.243151	2.24127	0.124678	0.724015	0.954634	Promoter (<=1kb)	ENSBTAG00000018777	ADCY5	0
Interval_1636	1	67848827	67849429	-2.14504	0.959432	3.4013	0.0651449	0.595613	Distal Intergenic	ENSBTAG00000044318	5S_rRNA	20656
Interval_1638	1	67951922	67953183	0.430964	4.13456	1.21303	0.270733	0.792243	Promoter (<=1kb)	ENSBTAG00000023607	HACD2	0
Interval_1639	1	67987739	67988416	-0.319062	1.10231	0.123796	0.724953	0.954784	Intron (ENSBTAT00000086177/ENSBTAG00000014567, intron 14 of 16)	ENSBTAG00000023608		8503
Interval_1640	1	68006255	68006967	-1.88329	1.44177	4.58812	0.0321944	0.535885	Intron (ENSBTAT00000086177/ENSBTAG00000014567, intron 10 of 16)	ENSBTAG00000023608		27019
Interval_1641	1	68008393	68009306	0.854489	1.27951	0.890026	0.34547	0.831548	Intron (ENSBTAT00000086177/ENSBTAG00000014567, intron 10 of 16)	ENSBTAG00000023608		29157
Interval_1642	1	68015461	68015811	1.0544	0.796822	1.01806	0.31298	0.816648	Intron (ENSBTAT00000086177/ENSBTAG00000014567, intron 7 of 16)	ENSBTAG00000023608		36225
Interval_1643	1	68029218	68031256	-0.544057	2.16995	0.626903	0.428494	0.867425	Exon (ENSBTAT00000086177/ENSBTAG00000014567, exon 6 of 17)	ENSBTAG00000014567	MYLK	36836
Interval_1644	1	68049123	68049995	-0.575403	1.32417	0.315098	0.574569	0.91917	Intron (ENSBTAT00000086177/ENSBTAG00000014567, intron 3 of 16)	ENSBTAG00000014567	MYLK	18097
Interval_1645	1	68070442	68071138	-4.01198	1.24424	6.50471	0.0107589	0.454343	Promoter (1-2kb)	ENSBTAG00000014567	MYLK	-1970
Interval_1646	1	68074620	68075592	-1.66828	1.42638	3.35327	0.0670715	0.59934	Distal Intergenic	ENSBTAG00000014567	MYLK	-6148
Interval_1647	1	68088898	68090285	-2.05067	2.03467	4.63992	0.0312365	0.531556	Distal Intergenic	ENSBTAG00000014567	MYLK	-20426
Interval_1648	1	68141191	68141940	0.999282	1.01129	1.24539	0.264434	0.787187	Distal Intergenic	ENSBTAG00000054441		29462
Interval_1649	1	68157626	68158608	2.12081	1.14889	4.58468	0.032259	0.535885	Distal Intergenic	ENSBTAG00000054441		12794
Interval_1651	1	68201454	68202951	0.880085	1.99235	1.53784	0.214939	0.752964	Distal Intergenic	ENSBTAG00000054441		-30052
Interval_1652	1	68203744	68204346	-2.27059	0.726991	1.07557	0.299691	0.809751	Distal Intergenic	ENSBTAG00000054441		-32342
Interval_1653	1	68245934	68247476	1.7672	1.34991	3.24173	0.071785	0.607528	Distal Intergenic	ENSBTAG00000054441		-74532
Interval_1654	1	68259464	68260296	0.603447	2.83768	1.20553	0.272219	0.793495	Distal Intergenic	ENSBTAG00000000566	CCDC14	67323
Interval_1655	1	68331943	68332946	0.586819	5.01176	3.20097	0.0735947	0.610971	Promoter (<=1kb)	ENSBTAG00000000566	CCDC14	0
Interval_1656	1	68359656	68360537	-1.10525	2.12215	2.3151	0.128123	0.678623	Promoter (<=1kb)	ENSBTAG00000044700	U4	-554
Interval_1657	1	68384402	68385213	-1.18687	2.2092	2.70833	0.0998257	0.647667	Promoter (<=1kb)	ENSBTAG00000006947	ROPN1	0
Interval_1658	1	68432592	68433407	-0.865142	1.26201	0.948466	0.33011	0.825175	Distal Intergenic	ENSBTAG00000006947	ROPN1	-47673
Interval_1659	1	68433951	68435437	0.0254423	2.0516	0.00137425	0.970428	0.99773	Distal Intergenic	ENSBTAG00000006947	ROPN1	-49032
Interval_1661	1	68482979	68483586	-0.357165	1.26206	0.147072	0.701349	0.949776	Distal Intergenic	ENSBTAG00000006947	ROPN1	-98060
Interval_1662	1	68487839	68488815	0.202397	1.09305	0.0503872	0.822391	0.974918	Distal Intergenic	ENSBTAG00000006947	ROPN1	-102920
Interval_1663	1	68495465	68497135	-0.536412	2.00424	0.627466	0.428286	0.867425	Distal Intergenic	ENSBTAG00000006947	ROPN1	-110546
Interval_1664	1	68505318	68505986	-2.84736	0.77355	1.71254	0.190657	0.734805	Distal Intergenic	ENSBTAG00000006947	ROPN1	-120399
Interval_1665	1	68515642	68517152	-1.4491	1.78817	3.1642	0.0752695	0.613435	Distal Intergenic	ENSBTAG00000002640	KALRN	-130054
Interval_1667	1	68536541	68536971	2.94949	0.941058	6.67099	0.0097995	0.451057	Distal Intergenic	ENSBTAG00000002640	KALRN	-110235
Interval_1668	1	68546615	68547386	0.42802	1.0854	0.211796	0.645363	0.93685	Distal Intergenic	ENSBTAG00000002640	KALRN	-99820
Interval_1670	1	68558392	68558738	-0.432676	0.558459	0.0711916	0.78961	0.968703	Distal Intergenic	ENSBTAG00000002640	KALRN	-88468
Interval_1671	1	68559264	68559733	1.08345	0.675777	0.497168	0.480747	0.88744	Distal Intergenic	ENSBTAG00000002640	KALRN	-87473
Interval_1673	1	68572852	68573395	-0.961769	1.00154	0.699395	0.402987	0.858078	Distal Intergenic	ENSBTAG00000002640	KALRN	-73811
Interval_1674	1	68581687	68582702	0.499535	1.32557	0.272509	0.601654	0.925798	Distal Intergenic	ENSBTAG00000002640	KALRN	-64504
Interval_1675	1	68615222	68616272	-4.08839	0.991957	2.94328	0.0862352	0.628712	Distal Intergenic	ENSBTAG00000002640	KALRN	-30934
Interval_1676	1	68644651	68645952	-0.276822	1.34313	0.0771475	0.781201	0.96693	Promoter (1-2kb)	ENSBTAG00000002640	KALRN	-1254
Interval_1678	1	68660445	68661263	0.463539	1.15549	0.248299	0.618275	0.929839	Intron (ENSBTAT00000032306/ENSBTAG00000002640, intron 1 of 31)	ENSBTAG00000002640	KALRN	13239
Interval_1679	1	68674597	68676367	0.469757	1.48149	0.365348	0.545551	0.910386	5' UTR	ENSBTAG00000002640	KALRN	27391
Interval_1680	1	68680106	68680933	0.0942946	1.28553	0.00987314	0.92085	0.991159	Exon (ENSBTAT00000032306/ENSBTAG00000002640, exon 3 of 32)	ENSBTAG00000002640	KALRN	32900
Interval_1681	1	68690264	68691077	-0.256546	1.37164	0.133727	0.714599	0.952258	Intron (ENSBTAT00000032306/ENSBTAG00000002640, intron 3 of 31)	ENSBTAG00000002640	KALRN	43058
Interval_1682	1	68723904	68724638	-0.655403	1.05898	0.422208	0.515837	0.900165	Intron (ENSBTAT00000032306/ENSBTAG00000002640, intron 4 of 31)	ENSBTAG00000002640	KALRN	76698
Interval_1683	1	68759945	68761099	-0.468525	1.43322	0.296768	0.585916	0.922547	Exon (ENSBTAT00000032306/ENSBTAG00000002640, exon 8 of 32)	ENSBTAG00000002640	KALRN	112739
Interval_1684	1	68778327	68779654	-0.101625	1.59002	0.0116015	0.914225	0.989899	Intron (ENSBTAT00000032306/ENSBTAG00000002640, intron 8 of 31)	ENSBTAG00000002640	KALRN	131121
Interval_1685	1	68796523	68797210	0.687097	1.28129	0.54376	0.460879	0.880326	Exon (ENSBTAT00000032306/ENSBTAG00000002640, exon 9 of 32)	ENSBTAG00000002640	KALRN	149317
Interval_1686	1	68813183	68813727	1.96704	0.884941	3.88606	0.0486886	0.568305	Exon (ENSBTAT00000032306/ENSBTAG00000002640, exon 11 of 32)	ENSBTAG00000002640	KALRN	165977
Interval_1687	1	68863562	68865487	0.441368	1.9848	0.430893	0.511551	0.898576	Exon (ENSBTAT00000032306/ENSBTAG00000002640, exon 18 of 32)	ENSBTAG00000053238		-119218
Interval_1690	1	68888603	68889309	0.394823	1.05321	0.152037	0.696596	0.948554	Intron (ENSBTAT00000032306/ENSBTAG00000002640, intron 23 of 31)	ENSBTAG00000053238		-95396
Interval_1691	1	68904129	68905119	0.810234	1.15593	0.853172	0.355657	0.836384	Exon (ENSBTAT00000032306/ENSBTAG00000002640, exon 26 of 32)	ENSBTAG00000053238		-79586
Interval_1692	1	68910653	68913076	0.00357713	2.86307	4.68936e-05	0.994536	1	Exon (ENSBTAT00000032306/ENSBTAG00000002640, exon 28 of 32)	ENSBTAG00000053238		-71629
Interval_1694	1	68974392	68974991	-0.935039	0.928579	0.530839	0.466254	0.88254	Distal Intergenic	ENSBTAG00000053238		-9714
Interval_1695	1	68987276	68988776	-0.610638	1.95003	0.685755	0.407612	0.860271	Intron (ENSBTAT00000077142/ENSBTAG00000053238, intron 2 of 15)	ENSBTAG00000053238		2571
Interval_1696	1	69002956	69004029	-1.17671	2.10886	3.01903	0.0822928	0.624855	Promoter (<=1kb)	ENSBTAG00000053238		0
Interval_1697	1	69019443	69021015	-1.52345	1.20072	2.54973	0.110313	0.659148	Intron (ENSBTAT00000077142/ENSBTAG00000053238, intron 2 of 15)	ENSBTAG00000053238		16033
Interval_1699	1	69059874	69060655	1.93431	0.732553	1.65701	0.198007	0.740268	Intron (ENSBTAT00000077142/ENSBTAG00000053238, intron 5 of 15)	ENSBTAG00000053238		15890
Interval_1700	1	69127561	69128270	-0.195921	4.10864	0.246772	0.619357	0.930078	Promoter (<=1kb)	ENSBTAG00000013727	UMPS	0
Interval_1701	1	69177421	69179822	1.25127	1.38522	1.95154	0.162421	0.710496	3' UTR	ENSBTAG00000013727	UMPS	49558
Interval_1702	1	69192922	69193952	-0.221379	1.73529	0.0977706	0.754522	0.961073	Downstream (2-3kb)	ENSBTAG00000013727	UMPS	65059
Interval_1703	1	69195351	69195620	-0.0385107	0.98297	0.00145651	0.969557	0.997666	Downstream (1-2kb)	ENSBTAG00000013727	UMPS	67488
Interval_1704	1	69212671	69213842	-0.264128	2.15785	0.129568	0.71888	0.953277	Intron (ENSBTAT00000018278/ENSBTAG00000013755, intron 10 of 14)	ENSBTAG00000013727	UMPS	84808
Interval_1705	1	69223015	69223965	-1.40881	1.58289	2.36503	0.124081	0.674174	Intron (ENSBTAT00000018278/ENSBTAG00000013755, intron 10 of 14)	ENSBTAG00000013755	ITGB5	88163
Interval_1706	1	69245314	69245975	-0.551146	1.6735	0.397288	0.528493	0.904104	Exon (ENSBTAT00000018278/ENSBTAG00000013755, exon 7 of 15)	ENSBTAG00000013755	ITGB5	66153
Interval_1707	1	69260151	69261464	0.494456	1.43101	0.281816	0.595513	0.924528	Intron (ENSBTAT00000018278/ENSBTAG00000013755, intron 5 of 14)	ENSBTAG00000013755	ITGB5	50664
Interval_1711	1	69297226	69298304	0.913778	1.67127	1.83322	0.175747	0.720546	Intron (ENSBTAT00000018278/ENSBTAG00000013755, intron 2 of 14)	ENSBTAG00000013755	ITGB5	13824
Interval_1712	1	69305253	69306070	0.579459	1.02978	0.301779	0.582769	0.921426	Intron (ENSBTAT00000018278/ENSBTAG00000013755, intron 1 of 14)	ENSBTAG00000013755	ITGB5	6058
Interval_1713	1	69310795	69312049	-0.225612	3.17167	0.212029	0.645182	0.936783	Promoter (<=1kb)	ENSBTAG00000013755	ITGB5	79
Interval_1715	1	69420211	69420880	-6.07094	1.14228	5.1742	0.0229247	0.514657	Downstream (1-2kb)	ENSBTAG00000048794		-62825
Interval_1716	1	69421001	69422492	0.333128	2.0066	0.20472	0.650938	0.938146	Downstream (<1kb)	ENSBTAG00000048794		-63615
Interval_1717	1	69445444	69446153	-0.195471	2.76179	0.119919	0.729122	0.95546	Intron (ENSBTAT00000028521/ENSBTAG00000021396, intron 13 of 17)	ENSBTAG00000021396	HEG1	55629
Interval_1718	1	69449261	69449928	-0.224572	3.21453	0.145657	0.702721	0.950034	Intron (ENSBTAT00000028521/ENSBTAG00000021396, intron 12 of 17)	ENSBTAG00000021396	HEG1	51854
Interval_1719	1	69452983	69453574	0.830414	3.63258	2.69794	0.100478	0.649015	Intron (ENSBTAT00000028521/ENSBTAG00000021396, intron 10 of 17)	ENSBTAG00000021396	HEG1	48208
Interval_1720	1	69470255	69472341	-1.4677	2.68951	5.45021	0.019566	0.502796	Exon (ENSBTAT00000028521/ENSBTAG00000021396, exon 4 of 18)	ENSBTAG00000021396	HEG1	29441
Interval_1721	1	69484951	69485492	0.211131	1.0786	0.0379702	0.845503	0.978431	Intron (ENSBTAT00000028521/ENSBTAG00000021396, intron 1 of 17)	ENSBTAG00000021396	HEG1	16290
Interval_1722	1	69489144	69489912	0.21451	1.5435	0.0753545	0.783694	0.967174	Intron (ENSBTAT00000028521/ENSBTAG00000021396, intron 1 of 17)	ENSBTAG00000021396	HEG1	11870
Interval_1723	1	69497438	69498700	0.672692	4.79657	3.66703	0.0554989	0.581935	Intron (ENSBTAT00000028521/ENSBTAG00000021396, intron 1 of 17)	ENSBTAG00000021396	HEG1	3082
Interval_1725	1	69549160	69550358	0.21785	1.18687	0.0565013	0.812114	0.973465	Exon (ENSBTAT00000018208/ENSBTAG00000000496, exon 10 of 14)	ENSBTAG00000021396	HEG1	-23973
Interval_1726	1	69561292	69562751	0.163679	1.60271	0.0414745	0.838625	0.977571	Exon (ENSBTAT00000018208/ENSBTAG00000000496, exon 8 of 14)	ENSBTAG00000021396	HEG1	-36105
Interval_1727	1	69574931	69575855	1.0444	1.20756	1.21326	0.270686	0.7922	Intron (ENSBTAT00000018208/ENSBTAG00000000496, intron 6 of 13)	ENSBTAG00000021396	HEG1	-49744
Interval_1728	1	69616567	69617630	1.37765	1.36629	1.69821	0.192522	0.736742	Intron (ENSBTAT00000018208/ENSBTAG00000000496, intron 5 of 13)	ENSBTAG00000000496	SLC12A8	52751
Interval_1729	1	69636962	69639059	-0.281085	2.83665	0.255113	0.613497	0.92807	Exon (ENSBTAT00000018208/ENSBTAG00000000496, exon 4 of 14)	ENSBTAG00000000496	SLC12A8	31322
Interval_1730	1	69644612	69645317	-1.05298	1.1587	0.716302	0.39736	0.85539	Intron (ENSBTAT00000018208/ENSBTAG00000000496, intron 2 of 13)	ENSBTAG00000000496	SLC12A8	25064
Interval_1731	1	69653922	69655787	0.104929	1.83326	0.0249146	0.87458	0.983557	Intron (ENSBTAT00000018208/ENSBTAG00000000496, intron 2 of 13)	ENSBTAG00000000496	SLC12A8	14594
Interval_1732	1	69669826	69670932	0.798078	2.647	2.18426	0.139428	0.690973	Promoter (<=1kb)	ENSBTAG00000000496	SLC12A8	0
Interval_1735	1	69812072	69813261	0.397891	4.35048	1.07096	0.300729	0.810512	Distal Intergenic	ENSBTAG00000050482	ZNF148	-45713
Interval_1736	1	69826112	69828266	0.178689	4.3297	0.231746	0.630232	0.93225	Distal Intergenic	ENSBTAG00000050482	ZNF148	-59753
Interval_1737	1	69856595	69857597	0.258766	1.39177	0.108666	0.741668	0.958927	Distal Intergenic	ENSBTAG00000011383	SNX4	89005
Interval_1739	1	69946210	69947256	0.437499	4.12902	1.21627	0.270094	0.791661	Promoter (<=1kb)	ENSBTAG00000011383	SNX4	0
Interval_1740	1	70028657	70030110	-0.837631	2.52772	1.84013	0.174936	0.720327	Intron (ENSBTAT00000008486/ENSBTAG00000006471, intron 1 of 12)	ENSBTAG00000006471	OSBPL11	23413
Interval_1741	1	70053032	70053640	0.438536	4.97816	1.6921	0.193324	0.737118	Promoter (<=1kb)	ENSBTAG00000006471	OSBPL11	0
Interval_1744	1	70171776	70172438	0.647772	5.63845	4.33336	0.0373725	0.545404	Promoter (<=1kb)	ENSBTAG00000044172	LMLN	510
Interval_1745	1	70179615	70180646	0.214084	5.65842	0.530688	0.466318	0.882636	Promoter (<=1kb)	ENSBTAG00000014208	RPL35A	0
Interval_1746	1	70334258	70335907	0.204915	4.66885	0.333636	0.563526	0.916274	Promoter (<=1kb)	ENSBTAG00000032839	LRCH3	0
Interval_1747	1	70371719	70373163	0.373564	5.64506	1.58995	0.207334	0.746914	Promoter (<=1kb)	ENSBTAG00000001890	RUBCN	0
Interval_1748	1	70384364	70385954	0.474759	5.37258	2.38578	0.122444	0.671467	Promoter (<=1kb)	ENSBTAG00000001890	RUBCN	0
Interval_1749	1	70484331	70485297	-0.411296	0.811039	0.401643	0.526242	0.903261	Exon (ENSBTAT00000074716/ENSBTAG00000014721, exon 22 of 23)	ENSBTAG00000032819	MUC20	24017
Interval_1750	1	70499751	70500848	-0.682179	1.25645	0.377502	0.538943	0.907871	Exon (ENSBTAT00000074716/ENSBTAG00000014721, exon 7 of 23)	ENSBTAG00000014721	MUC4	8661
Interval_1751	1	70509242	70510058	0.0677965	1.31036	0.00692457	0.933681	0.99312	Promoter (<=1kb)	ENSBTAG00000014721	MUC4	0
Interval_1753	1	70544348	70545082	-3.09865	1.05997	2.9761	0.0845025	0.626621	Distal Intergenic	ENSBTAG00000014721	MUC4	-28985
Interval_1754	1	70568045	70569391	-0.296173	1.56755	0.102948	0.74832	0.959737	Distal Intergenic	ENSBTAG00000014721	MUC4	-52682
Interval_1755	1	70571273	70571933	-0.407244	0.64757	0.0732588	0.78665	0.967858	Distal Intergenic	ENSBTAG00000021364	TNK2	51063
Interval_1756	1	70581360	70582021	-0.431042	1.02535	0.187787	0.664765	0.941762	Distal Intergenic	ENSBTAG00000021364	TNK2	40975
Interval_1759	1	70595393	70595693	1.7719	1.08092	3.41021	0.0647941	0.594917	Distal Intergenic	ENSBTAG00000021364	TNK2	27303
Interval_1760	1	70600045	70600714	-0.313335	2.28603	0.198893	0.655616	0.93897	3' UTR	ENSBTAG00000021364	TNK2	22282
Interval_1761	1	70624416	70625573	-0.217897	2.54072	0.141966	0.706334	0.950726	Promoter (1-2kb)	ENSBTAG00000021364	TNK2	-1420
Interval_1762	1	70625918	70626342	-0.936782	1.41191	0.594981	0.440499	0.872359	Promoter (1-2kb)	ENSBTAG00000021364	TNK2	1243
Interval_1763	1	70639233	70642116	0.352981	5.09519	1.21694	0.269962	0.791633	Promoter (<=1kb)	ENSBTAG00000049459		0
Interval_1764	1	70678899	70680253	0.466806	5.7415	2.54264	0.11081	0.65966	Promoter (<=1kb)	ENSBTAG00000032719	TFRC	0
Interval_1766	1	70732735	70733562	0.873817	1.46926	1.19135	0.275057	0.794908	Distal Intergenic	ENSBTAG00000032719	TFRC	-52812
Interval_1768	1	70756615	70757232	-0.516639	1.93133	0.349364	0.554473	0.91347	Distal Intergenic	ENSBTAG00000021515	ZDHHC19	44921
Interval_1769	1	70773867	70774217	2.09821	0.986718	3.51782	0.0607123	0.589584	Distal Intergenic	ENSBTAG00000021515	ZDHHC19	27936
Interval_1770	1	70775987	70776461	-1.72011	1.3942	3.23252	0.0721894	0.608267	Distal Intergenic	ENSBTAG00000021515	ZDHHC19	25692
Interval_1772	1	70784606	70784981	-0.699836	1.74298	0.766626	0.381263	0.848195	Distal Intergenic	ENSBTAG00000021515	ZDHHC19	17172
Interval_1773	1	70786136	70786722	-0.129165	2.42165	0.0361016	0.849306	0.978874	Downstream (2-3kb)	ENSBTAG00000021515	ZDHHC19	15431
Interval_1774	1	70788505	70789618	0.200216	2.76661	0.141813	0.706485	0.950763	3' UTR	ENSBTAG00000021515	ZDHHC19	12535
Interval_1775	1	70798823	70799770	0.282519	5.45638	0.80513	0.369564	0.843422	Exon (ENSBTAT00000028676/ENSBTAG00000021515, exon 5 of 8)	ENSBTAG00000021515	ZDHHC19	2383
Interval_1776	1	70837846	70838156	-0.189311	1.08695	0.039663	0.842141	0.978101	Exon (ENSBTAT00000022580/ENSBTAG00000016979, exon 5 of 10)	ENSBTAG00000012347	SLC51A	28166
Interval_1777	1	70876826	70878037	0.000193837	5.09157	1.37132e-06	0.999066	1	Promoter (<=1kb)	ENSBTAG00000016979	PCYT1A	0
Interval_1778	1	70908580	70909723	0.875678	5.04717	6.98941	0.00819934	0.43943	Promoter (<=1kb)	ENSBTAG00000032684	DYNLT2B	0
Interval_1779	1	70986441	70987919	0.796169	5.58452	6.71375	0.00956723	0.446608	Promoter (<=1kb)	ENSBTAG00000007577	UBXN7	0
Interval_1780	1	71043041	71044503	0.429322	5.03374	1.66363	0.197114	0.740041	Promoter (<=1kb)	ENSBTAG00000013317	RNF168	0
Interval_1781	1	71073202	71073930	-1.48346	1.67682	2.29082	0.130142	0.681495	Distal Intergenic	ENSBTAG00000013319	SMCO1	-20707
Interval_1782	1	71100366	71101754	0.17117	5.46233	0.303227	0.581867	0.92129	Promoter (<=1kb)	ENSBTAG00000014660	WDR53	0
Interval_1783	1	71132159	71132961	0.206342	2.94988	0.129903	0.718533	0.953277	Distal Intergenic	ENSBTAG00000009614	NRROS	-22791
Interval_1784	1	71146526	71147453	0.297572	5.11553	0.775064	0.378655	0.847169	Distal Intergenic	ENSBTAG00000009614	NRROS	-8299
Interval_1785	1	71152357	71152841	0.0635521	1.88304	0.00592028	0.938669	0.994129	Distal Intergenic	ENSBTAG00000009614	NRROS	-2911
Interval_1786	1	71155554	71157529	0.137481	4.13391	0.122259	0.726597	0.954903	Promoter (<=1kb)	ENSBTAG00000009614	NRROS	0
Interval_1787	1	71162832	71163628	0.728576	3.46595	2.31702	0.127965	0.678444	Intron (ENSBTAT00000012650/ENSBTAG00000009614, intron 1 of 3)	ENSBTAG00000009614	NRROS	7080
Interval_1788	1	71165602	71166269	0.0694355	1.95928	0.00974969	0.921344	0.991159	Intron (ENSBTAT00000012650/ENSBTAG00000009614, intron 1 of 3)	ENSBTAG00000009614	NRROS	9850
Interval_1789	1	71175074	71175859	0.947606	1.2826	1.06263	0.302617	0.811625	5' UTR	ENSBTAG00000009614	NRROS	19322
Interval_1791	1	71186774	71188235	-0.1987	2.27509	0.0963428	0.756263	0.961512	Distal Intergenic	ENSBTAG00000009614	NRROS	31022
Interval_1792	1	71189116	71189735	-0.383528	1.81584	0.205591	0.650246	0.937977	Distal Intergenic	ENSBTAG00000009614	NRROS	33364
Interval_1793	1	71228408	71229957	0.585636	5.69071	4.02673	0.0447846	0.562572	Promoter (<=1kb)	ENSBTAG00000013192	CEP19	0
Interval_1795	1	71257306	71259063	0.467082	5.28562	2.28852	0.130334	0.681495	Promoter (<=1kb)	ENSBTAG00000047856	PAK2	0
Interval_1796	1	71290020	71291669	-0.395335	1.60104	0.257199	0.612051	0.927792	Intron (ENSBTAT00000082239/ENSBTAG00000047856, intron 1 of 14)	ENSBTAG00000047856	PAK2	-10283
Interval_1797	1	71355341	71356478	-0.0952983	5.87737	0.111996	0.737883	0.957925	Distal Intergenic	ENSBTAG00000032674	SENP5	-14422
Interval_1798	1	71410100	71411180	0.39313	6.76907	2.27539	0.131442	0.682597	Promoter (<=1kb)	ENSBTAG00000008873	NCBP2	0
Interval_1799	1	71437808	71438068	-0.736194	1.50995	0.650267	0.420017	0.86523	Intron (ENSBTAT00000070456/ENSBTAG00000011659, intron 1 of 2)	ENSBTAG00000011659	PIGZ	2586
Interval_1800	1	71439797	71441166	0.212167	4.17048	0.298394	0.584891	0.922257	Promoter (<=1kb)	ENSBTAG00000011659	PIGZ	0
Interval_1801	1	71459545	71460187	-4.4782	0.761797	5.19523	0.022649	0.512403	Distal Intergenic	ENSBTAG00000011659	PIGZ	-18891
Interval_1802	1	71499796	71500976	-0.442818	3.36103	0.828569	0.362687	0.840261	Promoter (<=1kb)	ENSBTAG00000002998	MELTF	0
Interval_1803	1	71780934	71782258	0.355798	4.92136	1.11498	0.291002	0.805455	Promoter (<=1kb)	ENSBTAG00000020378	DLG1	-79
Interval_1804	1	71820438	71822752	-0.709908	1.90078	1.06467	0.302153	0.811451	Distal Intergenic	ENSBTAG00000053541		-19816
Interval_1805	1	71845285	71846396	-0.10778	1.47876	0.015632	0.900501	0.98648	Distal Intergenic	ENSBTAG00000053541		2717
Interval_1806	1	71849978	71852385	-0.356654	3.45212	0.599421	0.438799	0.871696	Distal Intergenic	ENSBTAG00000053541		7410
Interval_1809	1	71914415	71914986	0.0146766	2.37823	0.000458326	0.98292	0.998941	Distal Intergenic	ENSBTAG00000048225		46090
Interval_1810	1	71952275	71953366	-1.22369	1.72845	1.78311	0.181767	0.727465	Distal Intergenic	ENSBTAG00000000448	BDH1	45847
Interval_1811	1	71961188	71961842	0.256844	1.05624	0.0374469	0.846558	0.978567	Downstream (2-3kb)	ENSBTAG00000000448	BDH1	37371
Interval_1812	1	71963471	71963991	-0.737939	1.57945	0.867252	0.351717	0.835089	Downstream (<1kb)	ENSBTAG00000000448	BDH1	35222
Interval_1813	1	71975274	71975827	-0.971359	2.16085	1.79422	0.180413	0.726309	Intron (ENSBTAT00000000573/ENSBTAG00000000448, intron 4 of 6)	ENSBTAG00000000448	BDH1	23386
Interval_1814	1	71998914	72000872	0.289909	6.90718	1.24999	0.263554	0.78686	Promoter (<=1kb)	ENSBTAG00000000448	BDH1	0
Interval_1815	1	72018339	72018975	0.439891	2.92582	0.692203	0.405416	0.859189	Distal Intergenic	ENSBTAG00000000448	BDH1	-17802
Interval_1816	1	72030481	72031186	-0.410374	3.16432	0.614026	0.433276	0.869083	Distal Intergenic	ENSBTAG00000000448	BDH1	-29944
Interval_1818	1	72099782	72100757	0.223042	5.52586	0.556798	0.455553	0.878118	Promoter (<=1kb)	ENSBTAG00000006724	PPP1R2	0
Interval_1819	1	72119807	72120639	0.619429	1.07518	0.455107	0.499919	0.895034	Distal Intergenic	ENSBTAG00000006724	PPP1R2	19713
Interval_1820	1	72121191	72121854	-0.606689	1.23526	0.36903	0.543533	0.909586	Distal Intergenic	ENSBTAG00000006724	PPP1R2	21097
Interval_1821	1	72149847	72151593	0.216886	7.30517	0.760256	0.383248	0.849317	Promoter (<=1kb)	ENSBTAG00000003378	ACAP2	0
Interval_1822	1	72259106	72260352	-0.516439	2.90843	0.904599	0.341551	0.829949	Intron (ENSBTAT00000056261/ENSBTAG00000003378, intron 6 of 6)	ENSBTAG00000036946	U1	-16234
Interval_1823	1	72326195	72327468	0.24448	6.70998	0.864269	0.352547	0.835212	Promoter (<=1kb)	ENSBTAG00000014564	XXYLT1	0
Interval_1824	1	72335217	72336244	0.220929	4.25394	0.327896	0.566901	0.916909	Intron (ENSBTAT00000019358/ENSBTAG00000014564, intron 1 of 3)	ENSBTAG00000014564	XXYLT1	8512
Interval_1825	1	72342238	72344456	-0.7189	2.40427	1.51905	0.217763	0.754886	Intron (ENSBTAT00000019358/ENSBTAG00000014564, intron 1 of 3)	ENSBTAG00000014564	XXYLT1	15533
Interval_1826	1	72360708	72361886	0.249508	2.6243	0.217893	0.64065	0.935832	Intron (ENSBTAT00000019358/ENSBTAG00000014564, intron 2 of 3)	ENSBTAG00000014564	XXYLT1	34003
Interval_1827	1	72366689	72367251	-1.0134	0.925854	0.738565	0.390121	0.852479	Intron (ENSBTAT00000019358/ENSBTAG00000014564, intron 2 of 3)	ENSBTAG00000014564	XXYLT1	39984
Interval_1828	1	72373794	72374495	0.0300038	1.39901	0.000794782	0.977509	0.998717	Intron (ENSBTAT00000019358/ENSBTAG00000014564, intron 2 of 3)	ENSBTAG00000014564	XXYLT1	47089
Interval_1830	1	72397635	72399170	0.133615	3.33852	0.0865838	0.768566	0.964751	Intron (ENSBTAT00000019358/ENSBTAG00000014564, intron 2 of 3)	ENSBTAG00000014564	XXYLT1	70930
Interval_1831	1	72418365	72419629	0.139256	1.96656	0.0489579	0.824887	0.975227	Intron (ENSBTAT00000019358/ENSBTAG00000014564, intron 2 of 3)	ENSBTAG00000014564	XXYLT1	91660
Interval_1832	1	72427721	72429393	-0.743846	2.71807	1.68341	0.194472	0.738371	Intron (ENSBTAT00000019358/ENSBTAG00000014564, intron 3 of 3)	ENSBTAG00000014564	XXYLT1	101016
Interval_1833	1	72440020	72440601	-0.398146	1.49805	0.22158	0.637839	0.934768	Intron (ENSBTAT00000019358/ENSBTAG00000014564, intron 3 of 3)	ENSBTAG00000014564	XXYLT1	113315
Interval_1834	1	72453050	72453528	-1.1946	1.4374	1.01147	0.31455	0.81722	Intron (ENSBTAT00000019358/ENSBTAG00000014564, intron 3 of 3)	ENSBTAG00000014564	XXYLT1	126345
Interval_1835	1	72454231	72454698	0.0382165	0.776156	0.00384125	0.950581	0.995738	Intron (ENSBTAT00000019358/ENSBTAG00000014564, intron 3 of 3)	ENSBTAG00000014564	XXYLT1	127526
Interval_1836	1	72468750	72470015	-1.23368	2.24778	2.99995	0.0832669	0.624949	Intron (ENSBTAT00000019358/ENSBTAG00000014564, intron 3 of 3)	ENSBTAG00000014564	XXYLT1	142045
Interval_1837	1	72474734	72475595	-0.959171	1.04863	0.884642	0.346933	0.832281	Intron (ENSBTAT00000019358/ENSBTAG00000014564, intron 3 of 3)	ENSBTAG00000014564	XXYLT1	148029
Interval_1839	1	72486159	72487611	0.348727	2.4823	0.398396	0.527919	0.90395	Intron (ENSBTAT00000019358/ENSBTAG00000014564, intron 3 of 3)	ENSBTAG00000014564	XXYLT1	159454
Interval_1842	1	72535594	72537355	-1.12471	1.72613	2.35218	0.125108	0.675627	Distal Intergenic	ENSBTAG00000014564	XXYLT1	208889
Interval_1844	1	72574229	72574852	0.0782583	3.09497	0.0265766	0.8705	0.983013	Distal Intergenic	ENSBTAG00000014564	XXYLT1	247524
Interval_1845	1	72575831	72576784	0.457087	4.9183	1.74845	0.186072	0.731448	Distal Intergenic	ENSBTAG00000014564	XXYLT1	249126
Interval_1847	1	72601899	72602409	-1.71914	0.658597	2.00594	0.156684	0.706251	Distal Intergenic	ENSBTAG00000008462	FAM43A	260425
Interval_1849	1	72614835	72615571	-2.69566	0.817712	1.96726	0.160739	0.70897	Distal Intergenic	ENSBTAG00000008462	FAM43A	247263
Interval_1852	1	72674915	72675705	-4.92935	0.894846	3.41953	0.0644292	0.594427	Distal Intergenic	ENSBTAG00000008462	FAM43A	187129
Interval_1853	1	72681486	72682812	-2.68025	0.84982	2.05246	0.151961	0.701943	Distal Intergenic	ENSBTAG00000008462	FAM43A	180022
Interval_1854	1	72720738	72721916	0.694291	0.998426	0.449278	0.502678	0.895569	Distal Intergenic	ENSBTAG00000008462	FAM43A	140918
Interval_1855	1	72724976	72725594	-0.248598	1.42298	0.060736	0.805336	0.972043	Distal Intergenic	ENSBTAG00000008462	FAM43A	137240
Interval_1856	1	72735348	72735970	-0.418912	1.7965	0.283882	0.594168	0.924044	Distal Intergenic	ENSBTAG00000008462	FAM43A	126864
Interval_1857	1	72737742	72738491	-0.0705996	1.50952	0.0069325	0.933643	0.99312	Distal Intergenic	ENSBTAG00000008462	FAM43A	124343
Interval_1859	1	72755958	72756583	-0.189642	0.815304	0.028855	0.865114	0.981921	Distal Intergenic	ENSBTAG00000008462	FAM43A	106251
Interval_1860	1	72782480	72783716	-1.22535	2.21699	2.86884	0.0903099	0.634721	Distal Intergenic	ENSBTAG00000008462	FAM43A	79118
Interval_1861	1	72789772	72790342	0.519677	0.808306	0.248922	0.617835	0.929662	Distal Intergenic	ENSBTAG00000008462	FAM43A	72492
Interval_1863	1	72799501	72800171	-2.77752	0.826024	1.53111	0.215946	0.753418	Distal Intergenic	ENSBTAG00000008462	FAM43A	62663
Interval_1864	1	72806671	72807513	0.670634	1.19324	0.527126	0.467818	0.883321	Distal Intergenic	ENSBTAG00000008462	FAM43A	55321
Interval_1865	1	72861287	72861801	0.0846578	2.6653	0.0234606	0.878265	0.983739	Promoter (1-2kb)	ENSBTAG00000008462	FAM43A	1033
Interval_1866	1	72862481	72864043	0.0537541	4.66666	0.0247965	0.874875	0.983559	Promoter (<=1kb)	ENSBTAG00000008462	FAM43A	0
Interval_1867	1	72867734	72868223	-0.45156	2.58028	0.59973	0.438681	0.871662	Distal Intergenic	ENSBTAG00000008462	FAM43A	-4900
Interval_1868	1	72876669	72877646	0.518628	4.47317	1.98285	0.15909	0.707799	Promoter (<=1kb)	ENSBTAG00000008461	LSG1	0
Interval_1869	1	72883659	72885074	-0.00832003	3.78961	0.000323976	0.985639	0.999387	Intron (ENSBTAT00000072998/ENSBTAG00000008461, intron 5 of 13)	ENSBTAG00000008461	LSG1	6171
Interval_1870	1	72908359	72909873	-0.171437	3.63366	0.154614	0.694164	0.947378	Promoter (<=1kb)	ENSBTAG00000002394	TMEM44	0
Interval_1871	1	72935642	72936346	0.0922873	1.79972	0.018153	0.892823	0.985651	Exon (ENSBTAT00000032260/ENSBTAG00000002394, exon 9 of 11)	ENSBTAG00000045117	bta-mir-2287	22848
Interval_1872	1	72939528	72940713	-0.167446	3.75951	0.152121	0.696516	0.94852	Intron (ENSBTAT00000032260/ENSBTAG00000002394, intron 9 of 10)	ENSBTAG00000045117	bta-mir-2287	18481
Interval_1873	1	72954643	72955811	0.219296	5.03414	0.445655	0.504405	0.895934	Exon (ENSBTAT00000084053/ENSBTAG00000002394, exon 11 of 11)	ENSBTAG00000045117	bta-mir-2287	3383
Interval_1874	1	72960765	72962177	1.29157	2.06759	3.67831	0.0551247	0.581739	Promoter (1-2kb)	ENSBTAG00000045117	bta-mir-2287	-1571
Interval_1876	1	72989562	72990171	0.0721701	1.68387	0.00934467	0.92299	0.991496	Distal Intergenic	ENSBTAG00000045117	bta-mir-2287	-30368
Interval_1877	1	73046948	73049084	0.437332	3.80825	1.17889	0.277583	0.796414	Promoter (<=1kb)	ENSBTAG00000013204	ATP13A3	0
Interval_1878	1	73132697	73134261	-0.391373	4.02602	0.912552	0.339438	0.82905	Promoter (<=1kb)	ENSBTAG00000013203	GP5	27
Interval_1879	1	73143419	73144749	-0.17106	1.15952	0.0185224	0.891745	0.985505	Distal Intergenic	ENSBTAG00000013203	GP5	10749
Interval_1880	1	73161683	73162986	-1.0637	2.36147	2.73375	0.0982484	0.645441	Distal Intergenic	ENSBTAG00000038600	LRRC15	-8535
Interval_1881	1	73183161	73184192	-0.11344	1.94817	0.0252293	0.873797	0.983482	Intron (ENSBTAT00000046350/ENSBTAG00000032656, intron 1 of 1)	ENSBTAG00000032656	CPN2	4380
Interval_1882	1	73193883	73194160	-2.68364	1.51311	7.4802	0.00623811	0.416867	Distal Intergenic	ENSBTAG00000032656	CPN2	15102
Interval_1883	1	73195909	73196808	-0.0731114	3.06877	0.022021	0.882031	0.984483	Distal Intergenic	ENSBTAG00000032656	CPN2	17128
Interval_1884	1	73206044	73207272	0.150701	3.49426	0.10751	0.742997	0.959042	Distal Intergenic	ENSBTAG00000032656	CPN2	27263
Interval_1885	1	73214345	73216637	0.213478	3.65848	0.252133	0.615577	0.928914	Distal Intergenic	ENSBTAG00000032656	CPN2	35564
Interval_1886	1	73222889	73223720	-1.43378	0.963816	2.17835	0.139964	0.691167	Distal Intergenic	ENSBTAG00000048497		-30276
Interval_1887	1	73242828	73243297	-1.14357	1.61831	1.45906	0.22708	0.762563	Distal Intergenic	ENSBTAG00000048497		-10699
Interval_1888	1	73253707	73254352	2.0098	2.3254	11.1458	0.000842222	0.248728	Promoter (<=1kb)	ENSBTAG00000048497		0
Interval_1889	1	73261365	73262221	-0.534968	1.95673	0.446068	0.504208	0.895927	Distal Intergenic	ENSBTAG00000048497		7369
Interval_1890	1	73266807	73267488	0.2489	3.17228	0.254106	0.614198	0.928421	Distal Intergenic	ENSBTAG00000048497		12811
Interval_1891	1	73268346	73268960	-0.587779	2.1169	0.772306	0.379505	0.847492	Distal Intergenic	ENSBTAG00000048497		14350
Interval_1892	1	73271100	73271349	-1.19245	1.44885	1.81234	0.178228	0.723618	Distal Intergenic	ENSBTAG00000048497		17104
Interval_1893	1	73308101	73308904	-1.00236	1.45611	1.35392	0.244593	0.774915	Distal Intergenic	ENSBTAG00000048497		54105
Interval_1894	1	73330690	73331124	-2.59398	1.71273	6.2662	0.0123063	0.467301	Distal Intergenic	ENSBTAG00000000569	HES1	34314
Interval_1895	1	73341793	73342778	-1.13187	1.02077	1.12595	0.28864	0.803829	Distal Intergenic	ENSBTAG00000000569	HES1	22660
Interval_1896	1	73360274	73360552	0.421322	1.97049	0.354108	0.551797	0.912295	Downstream (2-3kb)	ENSBTAG00000000569	HES1	4886
Interval_1897	1	73363192	73366355	0.473218	5.32966	2.45089	0.117458	0.666176	Promoter (<=1kb)	ENSBTAG00000000569	HES1	0
Interval_1899	1	73386494	73387709	-5.58743	0.923663	4.89588	0.0269208	0.522489	Distal Intergenic	ENSBTAG00000000569	HES1	-21056
Interval_1900	1	73394903	73395689	-0.738464	1.71077	0.838274	0.359891	0.838688	Distal Intergenic	ENSBTAG00000000569	HES1	-29465
Interval_1901	1	73410470	73410912	-0.266976	0.715974	0.45598	0.499509	0.894842	Distal Intergenic	ENSBTAG00000000569	HES1	-45032
Interval_1902	1	73416132	73416665	-1.70815	0.758556	0.946023	0.330734	0.825606	Distal Intergenic	ENSBTAG00000000569	HES1	-50694
Interval_1905	1	73428987	73430224	-1.89578	2.31756	7.76802	0.00531794	0.404069	Distal Intergenic	ENSBTAG00000000569	HES1	-63549
Interval_1906	1	73440005	73440902	0.349168	1.17624	0.0880207	0.766709	0.964166	Distal Intergenic	ENSBTAG00000000569	HES1	-74567
Interval_1907	1	73457625	73458262	-1.14197	0.953894	0.973834	0.323726	0.822133	Distal Intergenic	ENSBTAG00000000569	HES1	-92187
Interval_1908	1	73461255	73462315	1.55279	1.63438	4.38457	0.0362655	0.542998	Distal Intergenic	ENSBTAG00000000569	HES1	-95817
Interval_1911	1	73492549	73493892	0.0371456	1.90479	0.00329507	0.954224	0.996223	Distal Intergenic	ENSBTAG00000000569	HES1	-127111
Interval_1915	1	73584454	73584954	0.66488	1.05344	0.363422	0.546612	0.910436	Distal Intergenic	ENSBTAG00000000569	HES1	-219016
Interval_1916	1	73626253	73627068	0.128509	1.6355	0.0291471	0.86444	0.981778	Distal Intergenic	ENSBTAG00000019514	OPA1	229296
Interval_1917	1	73653898	73654775	-1.52472	1.26568	2.43767	0.118452	0.667024	Distal Intergenic	ENSBTAG00000019514	OPA1	201589
Interval_1918	1	73662966	73664250	0.548105	2.84693	1.08037	0.298615	0.808823	Distal Intergenic	ENSBTAG00000019514	OPA1	192114
Interval_1919	1	73677834	73678661	-0.85193	1.91757	0.898819	0.343098	0.830409	Distal Intergenic	ENSBTAG00000019514	OPA1	177703
Interval_1920	1	73703104	73704346	0.606116	2.36753	1.14439	0.284727	0.800914	Distal Intergenic	ENSBTAG00000019514	OPA1	152018
Interval_1922	1	73720855	73722031	0.266612	1.0377	0.0859684	0.769366	0.965016	Distal Intergenic	ENSBTAG00000019514	OPA1	134333
Interval_1924	1	73799761	73800101	-0.0287814	1.42228	0.000599131	0.980472	0.998822	Intron (ENSBTAT00000082852/ENSBTAG00000019514, intron 26 of 29)	ENSBTAG00000019514	OPA1	56263
Interval_1925	1	73855860	73856779	0.470131	3.95783	1.2981	0.254561	0.780804	Promoter (<=1kb)	ENSBTAG00000019514	OPA1	0
Interval_1928	1	73934780	73936310	0.632081	2.35273	1.02443	0.31147	0.815973	Intron (ENSBTAT00000021694/ENSBTAG00000016305, intron 1 of 29)	ENSBTAG00000054354	bta-mir-2285bk	-5426
Interval_1930	1	74020593	74021698	-0.456404	1.54227	0.29663	0.586003	0.922547	Distal Intergenic	ENSBTAG00000018657	ATP13A5	-21537
Interval_1932	1	74106040	74107077	-0.65188	1.59677	0.50284	0.478255	0.886954	Intron (ENSBTAT00000024824/ENSBTAG00000018657, intron 11 of 28)	ENSBTAG00000018657	ATP13A5	62805
Interval_1936	1	74182479	74184663	-1.18628	1.98731	2.10052	0.147249	0.697628	Promoter (<=1kb)	ENSBTAG00000035844	PLAAT1	0
Interval_1937	1	74211548	74212127	-3.54747	0.764108	2.39451	0.121762	0.670546	Distal Intergenic	ENSBTAG00000035844	PLAAT1	-28092
Interval_1943	1	74488294	74490550	0.138427	5.41945	0.210406	0.646449	0.937142	Promoter (<=1kb)	ENSBTAG00000005430	MB21D2	0
Interval_1945	1	74503833	74505223	-0.814367	1.4268	0.860174	0.35369	0.835615	Intron (ENSBTAT00000007148/ENSBTAG00000005430, intron 1 of 1)	ENSBTAG00000005430	MB21D2	14809
Interval_1946	1	74541367	74542972	-0.681544	1.37581	0.393661	0.530381	0.904543	Intron (ENSBTAT00000007148/ENSBTAG00000005430, intron 1 of 1)	ENSBTAG00000005430	MB21D2	52343
Interval_1947	1	74550608	74551128	-3.30889	0.942263	3.7954	0.0513937	0.573975	Intron (ENSBTAT00000007148/ENSBTAG00000005430, intron 1 of 1)	ENSBTAG00000005430	MB21D2	61584
Interval_1949	1	74558136	74558713	0.338018	1.23991	0.121802	0.727088	0.954957	Intron (ENSBTAT00000007148/ENSBTAG00000005430, intron 1 of 1)	ENSBTAG00000005430	MB21D2	69112
Interval_1952	1	74584576	74584961	-0.884581	0.597555	0.485064	0.486138	0.889673	Intron (ENSBTAT00000007148/ENSBTAG00000005430, intron 1 of 1)	ENSBTAG00000053503		-90796
Interval_1953	1	74589601	74591002	0.111497	1.71982	0.0228196	0.879927	0.984013	Intron (ENSBTAT00000007148/ENSBTAG00000005430, intron 1 of 1)	ENSBTAG00000053503		-84755
Interval_1955	1	74608564	74609728	-0.0372537	1.68999	0.00139001	0.97026	0.99773	Exon (ENSBTAT00000007148/ENSBTAG00000005430, exon 2 of 2)	ENSBTAG00000053503		-66029
Interval_1956	1	74636766	74637973	0.784556	1.65173	0.889253	0.34568	0.831548	Distal Intergenic	ENSBTAG00000053503		-37784
Interval_1957	1	74703245	74704901	0.322742	1.62795	0.108236	0.742161	0.958955	Distal Intergenic	ENSBTAG00000053503		27488
Interval_1960	1	74759835	74760437	1.08681	0.827211	0.173922	0.67665	0.943813	Distal Intergenic	ENSBTAG00000055130	bta-mir-10182	-69338
Interval_1963	1	74799054	74800286	-0.0291189	1.22763	0.000988075	0.974924	0.998469	Distal Intergenic	ENSBTAG00000055130	bta-mir-10182	-29489
Interval_1964	1	74816966	74817518	1.10404	0.697574	0.0130881	0.908918	0.988487	Distal Intergenic	ENSBTAG00000055130	bta-mir-10182	-12257
Interval_1965	1	74828404	74829903	0.196836	1.93056	0.0614147	0.804274	0.971963	Promoter (<=1kb)	ENSBTAG00000055130	bta-mir-10182	0
Interval_1966	1	74834811	74835334	-2.62349	1.01307	2.40126	0.121238	0.669867	Distal Intergenic	ENSBTAG00000055130	bta-mir-10182	5036
Interval_1967	1	74876516	74877718	-1.56736	2.23714	5.65086	0.0174468	0.495455	Promoter (<=1kb)	ENSBTAG00000012413	FGF12	0
Interval_1969	1	74927000	74928210	-1.70012	1.32432	2.46665	0.116286	0.665307	Intron (ENSBTAT00000083812/ENSBTAG00000012413, intron 1 of 4)	ENSBTAG00000012413	FGF12	50452
Interval_1970	1	74933106	74933810	-0.288683	2.07819	0.186295	0.666018	0.941948	Intron (ENSBTAT00000083812/ENSBTAG00000012413, intron 1 of 4)	ENSBTAG00000012413	FGF12	56558
Interval_1971	1	74952276	74952851	-4.00781	0.750264	3.04071	0.0812004	0.623495	Intron (ENSBTAT00000083812/ENSBTAG00000012413, intron 1 of 4)	ENSBTAG00000012413	FGF12	-52274
Interval_1972	1	74953950	74954899	0.476386	1.6473	0.337656	0.561185	0.915558	Intron (ENSBTAT00000083812/ENSBTAG00000012413, intron 1 of 4)	ENSBTAG00000012413	FGF12	-50226
Interval_1974	1	75002666	75004548	-0.153226	2.54664	0.0764128	0.782219	0.967018	Promoter (<=1kb)	ENSBTAG00000012413	FGF12	-577
Interval_1976	1	75024178	75025375	-3.44043	1.12157	1.93355	0.16437	0.711791	Intron (ENSBTAT00000083812/ENSBTAG00000012413, intron 1 of 4)	ENSBTAG00000012413	FGF12	19053
Interval_1977	1	75083914	75084848	0.821924	0.972643	0.359227	0.548936	0.911132	Intron (ENSBTAT00000083812/ENSBTAG00000012413, intron 2 of 4)	ENSBTAG00000012413	FGF12	35765
Interval_1978	1	75149409	75149887	2.1311	0.652851	1.83252	0.17583	0.720546	Intron (ENSBTAT00000083812/ENSBTAG00000012413, intron 3 of 4)	ENSBTAG00000012413	FGF12	101260
Interval_1982	1	75252703	75253801	-0.22696	1.06572	0.0289368	0.864925	0.981901	Intron (ENSBTAT00000083812/ENSBTAG00000012413, intron 3 of 4)	ENSBTAG00000012413	FGF12	204554
Interval_1983	1	75325322	75326451	-2.02566	0.92909	1.639	0.200463	0.741952	Distal Intergenic	ENSBTAG00000012413	FGF12	277173
Interval_1984	1	75342010	75342860	0.958216	1.37735	1.1777	0.277825	0.796614	Distal Intergenic	ENSBTAG00000012413	FGF12	293861
Interval_1985	1	75353250	75354274	-5.13882	1.09707	2.79388	0.0946246	0.639507	Distal Intergenic	ENSBTAG00000012413	FGF12	305101
Interval_1986	1	75381499	75382366	-1.87436	1.04383	2.46883	0.116125	0.665273	Distal Intergenic	ENSBTAG00000012413	FGF12	333350
Interval_1987	1	75412593	75413868	-0.0261774	1.2802	0.00583014	0.939136	0.994153	Distal Intergenic	ENSBTAG00000054301		-354128
Interval_1988	1	75426502	75427563	-0.833961	1.45786	0.629241	0.427634	0.867374	Distal Intergenic	ENSBTAG00000054301		-340433
Interval_1993	1	75630365	75631423	-0.166852	1.45282	0.0267324	0.870124	0.982991	Distal Intergenic	ENSBTAG00000054301		-136573
Interval_1995	1	75843904	75844542	-0.754506	0.985336	0.509651	0.47529	0.886225	Distal Intergenic	ENSBTAG00000054301		75908
Interval_1996	1	75907762	75908558	1.00898	0.847982	0.442838	0.505756	0.896457	Distal Intergenic	ENSBTAG00000006945	CCDC50	97437
Interval_1997	1	75933208	75935134	-1.19559	1.81304	1.11275	0.291484	0.805848	Exon (ENSBTAT00000009121/ENSBTAG00000006945, exon 9 of 11)	ENSBTAG00000006945	CCDC50	70861
Interval_1998	1	75948880	75950548	0.0724632	2.34937	0.0130258	0.909134	0.98857	Intron (ENSBTAT00000009121/ENSBTAG00000006945, intron 5 of 10)	ENSBTAG00000006945	CCDC50	55447
Interval_1999	1	75983585	75984021	-0.727634	1.52145	0.648462	0.420663	0.86523	Intron (ENSBTAT00000009121/ENSBTAG00000006945, intron 1 of 10)	ENSBTAG00000006945	CCDC50	21974
Interval_2000	1	75991278	75992208	0.224908	1.58609	0.0836281	0.77244	0.965494	Intron (ENSBTAT00000009121/ENSBTAG00000006945, intron 1 of 10)	ENSBTAG00000006945	CCDC50	13787
Interval_2001	1	76005091	76007005	0.0197857	4.42747	0.00306588	0.955843	0.996507	Promoter (<=1kb)	ENSBTAG00000006945	CCDC50	0
Interval_2002	1	76067272	76068034	-0.507709	1.23004	0.182751	0.66902	0.942473	Intron (ENSBTAT00000038884/ENSBTAG00000018703, intron 4 of 4)	ENSBTAG00000044148	UTS2B	19501
Interval_2003	1	76078439	76078983	0.19012	4.47323	0.264994	0.60671	0.927054	Intron (ENSBTAT00000038884/ENSBTAG00000018703, intron 3 of 4)	ENSBTAG00000018703	OSTN	23130
Interval_2005	1	76284010	76284866	-1.16039	0.850257	1.18683	0.275969	0.795388	Distal Intergenic	ENSBTAG00000051592	GMNC	-91913
Interval_2007	1	76374897	76375513	-1.18144	1.00121	1.23258	0.266906	0.789513	Promoter (1-2kb)	ENSBTAG00000051592	GMNC	-1266
Interval_2008	1	76381984	76383037	1.36997	1.2034	2.03692	0.153521	0.703354	3' UTR	ENSBTAG00000051592	GMNC	5205
Interval_2010	1	76607185	76608862	-1.35748	2.12586	3.37733	0.066099	0.596948	Exon (ENSBTAT00000069588/ENSBTAG00000013205, exon 5 of 12)	ENSBTAG00000013205	IL1RAP	114664
Interval_2011	1	76612427	76613325	1.5118	2.35915	4.50397	0.0338163	0.540109	Intron (ENSBTAT00000069588/ENSBTAG00000013205, intron 4 of 11)	ENSBTAG00000013205	IL1RAP	110201
Interval_2012	1	76628386	76629157	-0.223466	0.742912	0.0367197	0.848037	0.978645	Exon (ENSBTAT00000069588/ENSBTAG00000013205, exon 3 of 12)	ENSBTAG00000013205	IL1RAP	94369
Interval_2013	1	76637516	76638145	-2.83606	0.593685	1.57292	0.209784	0.747993	Intron (ENSBTAT00000069588/ENSBTAG00000013205, intron 2 of 11)	ENSBTAG00000013205	IL1RAP	85381
Interval_2015	1	76662284	76662758	0.176032	0.874941	0.00289785	0.957069	0.996574	Intron (ENSBTAT00000069588/ENSBTAG00000013205, intron 2 of 11)	ENSBTAG00000013205	IL1RAP	60768
Interval_2018	1	76704703	76705143	0.720533	2.41541	1.45824	0.227211	0.762806	Intron (ENSBTAT00000069588/ENSBTAG00000013205, intron 1 of 11)	ENSBTAG00000013205	IL1RAP	18383
Interval_2019	1	76722516	76723874	0.57302	6.25161	4.54236	0.0330659	0.537919	Promoter (<=1kb)	ENSBTAG00000013205	IL1RAP	0
Interval_2021	1	76869301	76869834	-0.333713	0.744928	0.0401709	0.841147	0.978066	Promoter (<=1kb)	ENSBTAG00000006494	CLDN16	0
Interval_2022	1	76973598	76974794	1.1109	2.22949	3.22258	0.072629	0.609221	Promoter (<=1kb)	ENSBTAG00000013148	CLDN1	0
Interval_2023	1	77128885	77130849	-0.17039	2.63852	0.0706649	0.790371	0.968857	Promoter (<=1kb)	ENSBTAG00000021025	P3H2	0
Interval_2024	1	77153928	77155264	-1.84459	1.82888	3.53959	0.0599203	0.588075	Intron (ENSBTAT00000027999/ENSBTAG00000021025, intron 1 of 14)	ENSBTAG00000021025	P3H2	23828
Interval_2025	1	77157204	77157765	-0.281828	1.158	0.0978266	0.754454	0.961049	Intron (ENSBTAT00000027999/ENSBTAG00000021025, intron 1 of 14)	ENSBTAG00000021025	P3H2	27104
Interval_2029	1	77316160	77316602	-10.4757	0.706945	5.42148	0.0198905	0.504281	Distal Intergenic	ENSBTAG00000015460	TP63	181967
Interval_2033	1	77446547	77447270	-0.0103445	1.04885	1.32847e-05	0.997092	1	Intron (ENSBTAT00000020544/ENSBTAG00000015460, intron 4 of 13)	ENSBTAG00000015460	TP63	51299
Interval_2035	1	77473155	77473919	-0.799869	0.868008	0.439493	0.507367	0.897165	Intron (ENSBTAT00000020544/ENSBTAG00000015460, intron 4 of 13)	ENSBTAG00000015460	TP63	24650
Interval_2036	1	77478995	77480019	0.231334	1.25582	0.0277793	0.867629	0.982688	Exon (ENSBTAT00000020544/ENSBTAG00000015460, exon 4 of 14)	ENSBTAG00000015460	TP63	18550
Interval_2039	1	77590976	77592292	0.0837124	1.32016	0.00966405	0.921689	0.991308	Intron (ENSBTAT00000020544/ENSBTAG00000015460, intron 1 of 13)	ENSBTAG00000015460	TP63	-92407
Interval_2042	1	77687073	77688955	0.272062	1.57196	0.100337	0.751426	0.960595	Promoter (<=1kb)	ENSBTAG00000015460	TP63	0
Interval_2044	1	77734444	77735017	-0.786559	0.866743	0.42376	0.515067	0.899856	Distal Intergenic	ENSBTAG00000015460	TP63	-45326
Interval_2045	1	77773411	77775240	0.22558	1.57341	0.0572944	0.810825	0.973094	Distal Intergenic	ENSBTAG00000015460	TP63	-84293
Interval_2046	1	77854681	77855138	-1.73075	0.72576	2.00343	0.156944	0.706462	Distal Intergenic	ENSBTAG00000053900		-148045
Interval_2050	1	78004437	78005625	-0.405258	1.71105	0.209334	0.64729	0.937439	Promoter (1-2kb)	ENSBTAG00000053900		1254
Interval_2051	1	78009312	78010201	-0.196498	2.04853	0.0725179	0.787705	0.968157	Distal Intergenic	ENSBTAG00000053900		6129
Interval_2055	1	78111940	78113343	0.677686	1.1886	0.523473	0.469364	0.88381	Intron (ENSBTAT00000046168/ENSBTAG00000032538, intron 3 of 5)	ENSBTAG00000032538	TPRG1	55950
Interval_2056	1	78192086	78193055	-1.63772	0.941757	0.792531	0.373336	0.845268	Distal Intergenic	ENSBTAG00000032538	TPRG1	-7343
Interval_2057	1	78198624	78199281	-0.664688	0.987092	0.412161	0.520875	0.901442	Distal Intergenic	ENSBTAG00000032538	TPRG1	-13881
Interval_2058	1	78201055	78202018	0.598337	2.5615	1.18718	0.275899	0.795388	Distal Intergenic	ENSBTAG00000032538	TPRG1	-16312
Interval_2060	1	78296036	78296782	-0.991151	1.16122	0.853343	0.355608	0.836384	Distal Intergenic	ENSBTAG00000032538	TPRG1	-111293
Interval_2061	1	78297436	78298099	-0.247286	0.95788	0.0455743	0.830951	0.976098	Distal Intergenic	ENSBTAG00000032538	TPRG1	-112693
Interval_2063	1	78377116	78379584	0.472008	3.81547	1.41523	0.23419	0.768574	Distal Intergenic	ENSBTAG00000032538	TPRG1	-192373
Interval_2064	1	78400520	78401442	-2.06318	1.07554	3.36955	0.0664117	0.597744	Distal Intergenic	ENSBTAG00000032538	TPRG1	-215777
Interval_2065	1	78419817	78420455	0.211134	1.51943	0.0590959	0.807931	0.972763	Distal Intergenic	ENSBTAG00000032538	TPRG1	-235074
Interval_2067	1	78537253	78537841	-0.015789	1.50701	0.000447085	0.98313	0.99898	Intron (ENSBTAT00000061134/ENSBTAG00000044001, intron 9 of 11)	ENSBTAG00000036372	bta-mir-28	123702
Interval_2070	1	78567496	78567966	-0.0689911	1.98699	0.0114145	0.914917	0.989962	Intron (ENSBTAT00000061134/ENSBTAG00000044001, intron 9 of 11)	ENSBTAG00000036372	bta-mir-28	93577
Interval_2071	1	78617330	78618155	-0.516067	1.14602	0.233473	0.628961	0.932065	Intron (ENSBTAT00000061134/ENSBTAG00000044001, intron 8 of 11)	ENSBTAG00000036372	bta-mir-28	43388
Interval_2073	1	78648741	78649970	-1.18963	0.47841	0.245468	0.620284	0.930129	Intron (ENSBTAT00000061134/ENSBTAG00000044001, intron 7 of 11)	ENSBTAG00000036372	bta-mir-28	11573
Interval_2074	1	78682737	78684121	-0.452277	1.34317	0.286864	0.592238	0.923729	Intron (ENSBTAT00000061134/ENSBTAG00000044001, intron 7 of 11)	ENSBTAG00000036372	bta-mir-28	-21194
Interval_2076	1	78810108	78811205	-1.48803	1.82829	2.18061	0.139759	0.691166	Intron (ENSBTAT00000061134/ENSBTAG00000044001, intron 6 of 11)	ENSBTAG00000036372	bta-mir-28	-148565
Interval_2078	1	78859029	78860466	-0.995415	1.13732	0.917548	0.33812	0.828665	Intron (ENSBTAT00000061134/ENSBTAG00000044001, intron 5 of 11)	ENSBTAG00000036372	bta-mir-28	-197486
Interval_2079	1	78865328	78866646	-0.446367	2.32683	0.491665	0.483186	0.888339	Intron (ENSBTAT00000061134/ENSBTAG00000044001, intron 5 of 11)	ENSBTAG00000036372	bta-mir-28	-203785
Interval_2081	1	78915152	78915535	-2.38972	0.825782	3.3806	0.0659679	0.596828	Intron (ENSBTAT00000061134/ENSBTAG00000044001, intron 4 of 11)	ENSBTAG00000044001	LPP	209250
Interval_2082	1	78922774	78923291	-0.493554	1.93737	0.437752	0.508209	0.89741	Intron (ENSBTAT00000061134/ENSBTAG00000044001, intron 4 of 11)	ENSBTAG00000044001	LPP	201494
Interval_2084	1	78951331	78952285	-0.20719	1.26653	0.0501929	0.822728	0.974925	Intron (ENSBTAT00000061134/ENSBTAG00000044001, intron 4 of 11)	ENSBTAG00000044001	LPP	172500
Interval_2085	1	78960892	78961147	-1.84762	0.743083	2.38175	0.12276	0.67189	Intron (ENSBTAT00000061134/ENSBTAG00000044001, intron 3 of 11)	ENSBTAG00000044001	LPP	163638
Interval_2086	1	78970784	78971991	-3.78716	1.11811	1.94058	0.163606	0.711474	Intron (ENSBTAT00000061134/ENSBTAG00000044001, intron 3 of 11)	ENSBTAG00000044001	LPP	152794
Interval_2087	1	78993910	78994672	0.738384	1.60219	0.903469	0.341853	0.830121	Intron (ENSBTAT00000061134/ENSBTAG00000044001, intron 3 of 11)	ENSBTAG00000044001	LPP	130113
Interval_2088	1	79029462	79030145	-0.079645	2.39805	0.0173346	0.895252	0.985726	Intron (ENSBTAT00000061134/ENSBTAG00000044001, intron 2 of 11)	ENSBTAG00000044001	LPP	94640
Interval_2089	1	79064353	79064991	-1.10931	2.53043	3.00181	0.0831714	0.624903	Intron (ENSBTAT00000061134/ENSBTAG00000044001, intron 2 of 11)	ENSBTAG00000044001	LPP	59794
Interval_2091	1	79111710	79112852	1.45958	1.22286	1.59662	0.206383	0.745926	Intron (ENSBTAT00000061134/ENSBTAG00000044001, intron 2 of 11)	ENSBTAG00000044001	LPP	11933
Interval_2094	1	79162127	79164308	-1.20391	1.56525	1.87221	0.171222	0.717616	Distal Intergenic	ENSBTAG00000044001	LPP	-25908
Interval_2095	1	79168872	79169979	-1.14991	1.79777	1.89966	0.168117	0.714145	Distal Intergenic	ENSBTAG00000044001	LPP	-32653
Interval_2096	1	79192239	79195095	1.1564	2.69505	4.69424	0.0302639	0.530508	Distal Intergenic	ENSBTAG00000049984		8561
Interval_2097	1	79251045	79251811	-1.76028	0.920485	2.23409	0.134996	0.686817	Distal Intergenic	ENSBTAG00000049984		-47389
Interval_2098	1	79274760	79275164	-1.01232	0.962645	0.69774	0.403544	0.85834	Distal Intergenic	ENSBTAG00000049984		-71104
Interval_2099	1	79291037	79291423	1.12059	0.88341	1.31153	0.252119	0.779239	Distal Intergenic	ENSBTAG00000049984		-87381
Interval_2101	1	79319687	79320525	-3.14101	0.722254	2.29914	0.129446	0.680892	Distal Intergenic	ENSBTAG00000055241		-97941
Interval_2102	1	79326263	79326658	0.403854	0.756823	0.0810849	0.775833	0.965932	Distal Intergenic	ENSBTAG00000055241		-91808
Interval_2103	1	79334834	79335641	0.425099	3.63465	0.868485	0.351375	0.834874	Distal Intergenic	ENSBTAG00000055241		-82825
Interval_2104	1	79341281	79341812	-1.12887	1.22846	0.980277	0.32213	0.821118	Distal Intergenic	ENSBTAG00000055241		-76654
Interval_2105	1	79347168	79347611	-2.92656	0.726306	4.97874	0.0256607	0.518268	Distal Intergenic	ENSBTAG00000055241		-70855
Interval_2106	1	79349971	79351459	-1.54483	1.62042	3.32643	0.0681746	0.600912	Distal Intergenic	ENSBTAG00000055241		-67007
Interval_2107	1	79352246	79353166	-0.861307	1.44046	0.970998	0.324431	0.822286	Distal Intergenic	ENSBTAG00000055241		-65300
Interval_2108	1	79358792	79359324	-0.297237	1.89887	0.194368	0.659306	0.940206	Distal Intergenic	ENSBTAG00000055241		-59142
Interval_2109	1	79381501	79383127	1.10654	1.96878	2.28314	0.130787	0.682032	Distal Intergenic	ENSBTAG00000055241		-35339
Interval_2111	1	79388325	79388759	-1.11956	2.08324	2.03306	0.153911	0.704109	Distal Intergenic	ENSBTAG00000055241		-29707
Interval_2112	1	79405811	79406700	-0.141119	2.64054	0.0609899	0.804938	0.972038	Distal Intergenic	ENSBTAG00000055241		-11766
Interval_2113	1	79413565	79414314	0.289729	2.57691	0.257697	0.611707	0.927761	Distal Intergenic	ENSBTAG00000055241		-4152
Interval_2114	1	79418203	79419482	-0.803133	1.95096	1.02581	0.311144	0.815973	Promoter (<=1kb)	ENSBTAG00000055241		0
Interval_2115	1	79424329	79425423	0.289498	2.40137	0.239366	0.624664	0.931428	Distal Intergenic	ENSBTAG00000055241		5863
Interval_2116	1	79443739	79444540	-0.252029	3.55282	0.247986	0.618497	0.929922	Distal Intergenic	ENSBTAG00000055241		25273
Interval_2119	1	79525207	79526093	-0.302203	3.76783	0.438995	0.507608	0.897271	Distal Intergenic	ENSBTAG00000001511	BCL6	-32221
Interval_2121	1	79584486	79584948	0.98227	3.40244	4.50102	0.0338746	0.540488	Intron (ENSBTAT00000001978/ENSBTAG00000001511, intron 1 of 9)	ENSBTAG00000001511	BCL6	-11458
Interval_2122	1	79586704	79587248	0.217406	4.59603	0.396799	0.528747	0.904156	Intron (ENSBTAT00000001978/ENSBTAG00000001511, intron 1 of 9)	ENSBTAG00000001511	BCL6	-9158
Interval_2123	1	79590952	79595011	0.525404	6.47443	4.04959	0.0441822	0.562123	Promoter (1-2kb)	ENSBTAG00000001511	BCL6	-1395
Interval_2124	1	79619477	79619876	-0.841633	0.964194	0.535491	0.464307	0.881755	Distal Intergenic	ENSBTAG00000003179	RTP2	-9739
Interval_2125	1	79629208	79629649	0.95771	0.837951	0.757197	0.384207	0.849711	Promoter (<=1kb)	ENSBTAG00000003179	RTP2	0
Interval_2128	1	79741214	79742375	1.5835	0.864949	1.85471	0.173237	0.718681	Distal Intergenic	ENSBTAG00000017312	SST	83770
Interval_2130	1	79915363	79916422	-0.431849	2.98222	0.718338	0.396689	0.854974	Promoter (<=1kb)	ENSBTAG00000032265	RTP4	121
Interval_2131	1	79980662	79981728	0.232373	1.32469	0.0763115	0.78236	0.967018	Distal Intergenic	ENSBTAG00000012467	MASP1	-24582
Interval_2134	1	80009179	80009776	1.63297	1.4123	3.1491	0.075969	0.61531	Intron (ENSBTAT00000016545/ENSBTAG00000012467, intron 1 of 10)	ENSBTAG00000012467	MASP1	2809
Interval_2135	1	80023611	80024319	-0.468202	1.00868	0.142074	0.706228	0.950681	Intron (ENSBTAT00000016545/ENSBTAG00000012467, intron 2 of 10)	ENSBTAG00000012467	MASP1	17241
Interval_2136	1	80029756	80030784	0.50222	0.823092	0.175508	0.675263	0.943357	Intron (ENSBTAT00000016545/ENSBTAG00000012467, intron 2 of 10)	ENSBTAG00000012467	MASP1	23386
Interval_2137	1	80056157	80057233	-0.200205	1.60136	0.0509414	0.821433	0.974853	3' UTR	ENSBTAG00000012706	RTP1	28158
Interval_2138	1	80070599	80071290	-1.0827	1.78972	1.41161	0.234789	0.76905	3' UTR	ENSBTAG00000012706	RTP1	14101
Interval_2139	1	80082586	80083611	-0.679677	1.49871	0.511028	0.474694	0.886066	Promoter (1-2kb)	ENSBTAG00000012706	RTP1	1780
Interval_2144	1	80196012	80196618	-0.889659	1.14265	0.588423	0.44303	0.87312	3' UTR	ENSBTAG00000010357	ST6GAL1	51830
Interval_2145	1	80217711	80218414	0.142266	1.63676	0.0293637	0.863942	0.981719	3' UTR	ENSBTAG00000010357	ST6GAL1	30034
Interval_2146	1	80233483	80234768	-0.299702	2.0254	0.193009	0.660424	0.9405	5' UTR	ENSBTAG00000010357	ST6GAL1	13680
Interval_2147	1	80248715	80248940	1.37682	0.749271	1.77186	0.183152	0.728985	Promoter (<=1kb)	ENSBTAG00000010357	ST6GAL1	200
Interval_2149	1	80274438	80275112	-1.09057	1.65084	1.2627	0.261141	0.785304	Distal Intergenic	ENSBTAG00000045003	bta-mir-2285k-3	5583
Interval_2150	1	80283483	80284417	0.573565	3.13646	0.967579	0.325285	0.822675	Distal Intergenic	ENSBTAG00000045003	bta-mir-2285k-3	-2788
Interval_2151	1	80293976	80294818	-1.66357	0.875195	1.16334	0.280774	0.798617	Distal Intergenic	ENSBTAG00000045003	bta-mir-2285k-3	-13281
Interval_2152	1	80300328	80301290	-0.199468	3.15416	0.14806	0.700396	0.94951	Distal Intergenic	ENSBTAG00000045003	bta-mir-2285k-3	-19633
Interval_2153	1	80302022	80302782	-0.585992	1.92084	0.556539	0.455658	0.878118	Distal Intergenic	ENSBTAG00000045003	bta-mir-2285k-3	-21327
Interval_2154	1	80307889	80309101	0.443988	3.63023	1.04852	0.305849	0.813856	Distal Intergenic	ENSBTAG00000045003	bta-mir-2285k-3	-27194
Interval_2155	1	80326970	80328012	0.807849	1.1345	0.848618	0.356944	0.83709	Distal Intergenic	ENSBTAG00000006872		-21363
Interval_2157	1	80344992	80346813	0.345233	5.98234	1.51161	0.218893	0.755858	Distal Intergenic	ENSBTAG00000006872		-2562
Interval_2158	1	80422239	80422606	-0.197884	1.49127	0.0465634	0.829155	0.975803	Intron (ENSBTAT00000077795/ENSBTAG00000052213, intron 1 of 2)	ENSBTAG00000052213	ADIPOQ	5207
Interval_2160	1	80452159	80453254	0.177328	6.40357	0.435114	0.50949	0.897836	Promoter (<=1kb)	ENSBTAG00000014727	RFC4	0
Interval_2161	1	80465693	80467327	0.224839	3.03056	0.17363	0.676905	0.943876	Exon (ENSBTAT00000071469/ENSBTAG00000014727, exon 8 of 10)	ENSBTAG00000042702	SNORA4	2574
Interval_2162	1	80472895	80474425	0.692592	6.62339	7.16586	0.00743039	0.427804	Promoter (<=1kb)	ENSBTAG00000014724	EIF4A2	0
Interval_2165	1	80661236	80662486	0.541835	7.3435	4.76805	0.0289926	0.527924	Promoter (<=1kb)	ENSBTAG00000003151	DNAJB11	0
Interval_2167	1	80716202	80716878	0.30604	2.46849	0.262268	0.608566	0.927417	Distal Intergenic	ENSBTAG00000003140	CRYGS	25467
Interval_2170	1	80750734	80751807	-1.16633	0.849261	0.934226	0.333767	0.82708	Distal Intergenic	ENSBTAG00000003140	CRYGS	59999
Interval_2172	1	80836549	80837622	0.323678	1.38747	0.162815	0.686578	0.945516	Distal Intergenic	ENSBTAG00000005091	DGKG	-35986
Interval_2173	1	80841869	80843212	-1.41695	1.21913	1.45856	0.227159	0.762732	Distal Intergenic	ENSBTAG00000005091	DGKG	-30396
Interval_2174	1	80873699	80874718	0.0290971	2.17432	0.00169007	0.967208	0.997353	Promoter (<=1kb)	ENSBTAG00000005091	DGKG	91
Interval_2177	1	81002051	81003027	0.0981578	3.07879	0.0395897	0.842285	0.97815	Exon (ENSBTAT00000075621/ENSBTAG00000005091, exon 20 of 23)	ENSBTAG00000005091	DGKG	128443
Interval_2178	1	81038720	81039918	-0.913648	1.3879	0.880787	0.347986	0.833055	Intron (ENSBTAT00000075621/ENSBTAG00000005091, intron 21 of 22)	ENSBTAG00000014915	ETV5	-95387
Interval_2179	1	81051695	81053108	-1.1337	1.65386	2.19351	0.138593	0.69026	Intron (ENSBTAT00000075621/ENSBTAG00000005091, intron 21 of 22)	ENSBTAG00000014915	ETV5	-82197
Interval_2181	1	81123252	81124178	3.02151	0.836175	3.56468	0.059021	0.587004	Distal Intergenic	ENSBTAG00000014915	ETV5	-11127
Interval_2182	1	81134425	81135749	0.282682	6.34036	1.04377	0.306947	0.814529	Promoter (<=1kb)	ENSBTAG00000014915	ETV5	0
Interval_2183	1	81145307	81145924	-0.129796	2.49078	0.0388675	0.843711	0.978332	Intron (ENSBTAT00000019858/ENSBTAG00000014915, intron 5 of 12)	ENSBTAG00000014915	ETV5	10002
Interval_2184	1	81155528	81156319	0.605827	2.35026	0.826913	0.363167	0.840416	Intron (ENSBTAT00000019858/ENSBTAG00000014915, intron 5 of 12)	ENSBTAG00000014915	ETV5	20223
Interval_2185	1	81163760	81165126	0.458395	3.64907	1.10271	0.293673	0.806942	Exon (ENSBTAT00000019858/ENSBTAG00000014915, exon 6 of 13)	ENSBTAG00000014915	ETV5	28455
Interval_2186	1	81180272	81181068	-0.697296	2.06374	1.02293	0.311824	0.815973	Intron (ENSBTAT00000019858/ENSBTAG00000014915, intron 9 of 12)	ENSBTAG00000014915	ETV5	44967
Interval_2188	1	81249457	81249825	0.589195	1.76784	0.495215	0.48161	0.887838	Distal Intergenic	ENSBTAG00000043831	5S_rRNA	16755
Interval_2189	1	81264157	81264669	0.0965701	3.23697	0.0381331	0.845176	0.978421	Promoter (1-2kb)	ENSBTAG00000043831	5S_rRNA	1911
Interval_2190	1	81287870	81289050	0.434381	6.74608	2.81397	0.0934466	0.638848	Promoter (<=1kb)	ENSBTAG00000001697	TRA2B	292
Interval_2191	1	81295350	81295935	0.720637	2.13	1.1408	0.285483	0.801431	Intron (ENSBTAT00000002225/ENSBTAG00000001697, intron 1 of 8)	ENSBTAG00000001697	TRA2B	7772
Interval_2192	1	81305823	81307133	0.648906	2.4061	1.40932	0.23517	0.769379	Exon (ENSBTAT00000002225/ENSBTAG00000001697, exon 7 of 9)	ENSBTAG00000001697	TRA2B	18245
Interval_2193	1	81309530	81310719	-0.26314	2.35356	0.177161	0.673825	0.943051	Distal Intergenic	ENSBTAG00000001697	TRA2B	21952
Interval_2194	1	81400789	81403271	-0.209887	3.20584	0.183552	0.668338	0.942421	Promoter (<=1kb)	ENSBTAG00000007666	IGF2BP2	0
Interval_2195	1	81458900	81460444	1.69086	1.56412	1.90008	0.168069	0.714115	Intron (ENSBTAT00000036032/ENSBTAG00000007666, intron 2 of 15)	ENSBTAG00000007666	IGF2BP2	56875
Interval_2198	1	81504963	81505442	0.199464	1.40706	0.0548608	0.814811	0.973854	Intron (ENSBTAT00000036032/ENSBTAG00000007666, intron 2 of 15)	ENSBTAG00000007666	IGF2BP2	102938
Interval_2199	1	81517744	81518659	-1.5426	1.09455	1.00578	0.315915	0.817696	Intron (ENSBTAT00000036032/ENSBTAG00000007666, intron 2 of 15)	ENSBTAG00000001749	SENP2	102653
Interval_2200	1	81556457	81556857	-0.4405	0.957384	0.16084	0.688384	0.94582	Intron (ENSBTAT00000036032/ENSBTAG00000007666, intron 10 of 15)	ENSBTAG00000001749	SENP2	64455
Interval_2201	1	81558367	81559240	0.0916621	1.3901	0.00698751	0.933381	0.993078	Exon (ENSBTAT00000036032/ENSBTAG00000007666, exon 11 of 16)	ENSBTAG00000001749	SENP2	62072
Interval_2202	1	81560776	81562110	1.62037	1.66854	3.77206	0.0521155	0.574972	Intron (ENSBTAT00000036032/ENSBTAG00000007666, intron 12 of 15)	ENSBTAG00000001749	SENP2	59202
Interval_2203	1	81569501	81571358	0.110067	2.41629	0.0330643	0.855711	0.980188	Exon (ENSBTAT00000036032/ENSBTAG00000007666, exon 14 of 16)	ENSBTAG00000001749	SENP2	49954
Interval_2204	1	81585769	81586430	-0.0661106	0.894784	0.00283737	0.957519	0.996624	Downstream (<1kb)	ENSBTAG00000001749	SENP2	34882
Interval_2205	1	81620579	81621531	0.427377	6.58764	2.64359	0.103968	0.652745	Promoter (<=1kb)	ENSBTAG00000001749	SENP2	0
Interval_2207	1	81696150	81696848	0.280512	4.46492	0.609494	0.434978	0.869636	Promoter (<=1kb)	ENSBTAG00000017115	TMEM41A	0
Interval_2208	1	81726795	81727892	0.178986	1.25716	0.0378217	0.845802	0.978431	Intron (ENSBTAT00000022739/ENSBTAG00000017103, intron 7 of 13)	ENSBTAG00000017115	TMEM41A	29899
Interval_2209	1	81760884	81762057	0.121129	2.52003	0.0405644	0.840381	0.977984	Intron (ENSBTAT00000022739/ENSBTAG00000017103, intron 1 of 13)	ENSBTAG00000017103	MAP3K13	47097
Interval_2210	1	81808210	81809135	0.843878	5.65635	7.94256	0.00482855	0.397901	Promoter (<=1kb)	ENSBTAG00000017103	MAP3K13	19
Interval_2211	1	81817067	81817337	-0.307315	1.00716	0.0809368	0.776032	0.966027	Intron (ENSBTAT00000022739/ENSBTAG00000017103, intron 1 of 13)	ENSBTAG00000017103	MAP3K13	-7913
Interval_2212	1	81835515	81836129	0.930866	2.59257	2.45671	0.117024	0.66582	Promoter (<=1kb)	ENSBTAG00000017103	MAP3K13	749
Interval_2213	1	81847576	81848135	-1.65237	1.0565	2.19329	0.138613	0.690269	Intron (ENSBTAT00000068090/ENSBTAG00000017103, intron 2 of 14)	ENSBTAG00000017103	MAP3K13	-10698
Interval_2215	1	81867602	81868329	0.70682	3.88862	2.91971	0.0875033	0.630826	Promoter (<=1kb)	ENSBTAG00000017103	MAP3K13	0
Interval_2216	1	81877440	81878217	0.532328	4.71632	2.35285	0.125054	0.675473	Promoter (<=1kb)	ENSBTAG00000019625	EHHADH	0
Interval_2218	1	81983369	81985089	0.223189	4.80259	0.42149	0.516194	0.900276	Promoter (<=1kb)	ENSBTAG00000005212	C1H3orf70	0
Interval_2220	1	82104231	82105111	1.13065	1.01328	1.48452	0.223068	0.759297	3' UTR	ENSBTAG00000053175	U6	-118277
Interval_2221	1	82117041	82118166	0.0553001	1.633	0.00575905	0.939508	0.994181	Intron (ENSBTAT00000087329/ENSBTAG00000005209, intron 22 of 22)	ENSBTAG00000053175	U6	-105222
Interval_2223	1	82406015	82406841	0.346343	4.4746	0.910991	0.339852	0.829055	Promoter (<=1kb)	ENSBTAG00000050932		0
Interval_2224	1	82437246	82437634	-0.13961	2.07702	0.0357458	0.850041	0.978874	Distal Intergenic	ENSBTAG00000048837		23636
Interval_2225	1	82447819	82448436	0.127957	1.09562	0.0201426	0.887139	0.985092	Distal Intergenic	ENSBTAG00000048837		12834
Interval_2226	1	82454571	82455632	0.267399	1.13213	0.0937775	0.759429	0.962389	Distal Intergenic	ENSBTAG00000048837		5638
Interval_2227	1	82478371	82479047	0.600612	0.936704	0.217567	0.6409	0.935861	Distal Intergenic	ENSBTAG00000048837		-17101
Interval_2229	1	82499350	82500626	0.746895	5.04069	5.35123	0.0207077	0.50654	Promoter (<=1kb)	ENSBTAG00000019014	MAGEF1	0
Interval_2230	1	82524762	82527635	-0.22521	2.41668	0.161287	0.687974	0.945728	Promoter (<=1kb)	ENSBTAG00000050833		0
Interval_2231	1	82540943	82542050	0.0461155	1.2491	0.00309306	0.955648	0.996507	Distal Intergenic	ENSBTAG00000050833		-14580
Interval_2234	1	82574735	82575038	0.89851	1.25703	0.799116	0.371358	0.844224	Distal Intergenic	ENSBTAG00000050833		-48372
Interval_2235	1	82581309	82582355	-0.227699	3.9694	0.293406	0.588046	0.922799	Distal Intergenic	ENSBTAG00000005313	EPHB3	49628
Interval_2236	1	82587941	82588694	1.0511	1.83951	1.61589	0.203666	0.743736	Distal Intergenic	ENSBTAG00000005313	EPHB3	43289
Interval_2237	1	82589624	82590115	-1.17468	1.18383	1.25377	0.262834	0.786302	Distal Intergenic	ENSBTAG00000005313	EPHB3	41868
Interval_2239	1	82609001	82609843	-0.568266	1.91515	0.655717	0.418076	0.864596	Downstream (1-2kb)	ENSBTAG00000005313	EPHB3	22140
Interval_2240	1	82620212	82620797	1.16355	0.901387	0.866992	0.351789	0.835089	Exon (ENSBTAT00000006988/ENSBTAG00000005313, exon 3 of 16)	ENSBTAG00000005313	EPHB3	11186
Interval_2241	1	82630849	82632404	0.260389	7.01038	1.06011	0.303191	0.812195	Promoter (<=1kb)	ENSBTAG00000005313	EPHB3	0
Interval_2242	1	82641057	82643455	0.219087	1.9263	0.100661	0.751038	0.960538	Distal Intergenic	ENSBTAG00000005313	EPHB3	-9074
Interval_2243	1	82648528	82648898	1.48646	0.885737	1.59631	0.206428	0.745983	Distal Intergenic	ENSBTAG00000005313	EPHB3	-16545
Interval_2244	1	82649592	82650466	-1.09115	1.68497	1.70057	0.192213	0.736217	Distal Intergenic	ENSBTAG00000005313	EPHB3	-17609
Interval_2245	1	82681126	82682072	-0.164588	1.64598	0.0363632	0.848767	0.978765	Distal Intergenic	ENSBTAG00000008343		-21549
Interval_2246	1	82686354	82687121	0.437063	2.95595	0.739998	0.389661	0.852342	Distal Intergenic	ENSBTAG00000008343		-16500
Interval_2247	1	82703555	82705149	-0.234108	1.63331	0.0681695	0.794021	0.969751	Promoter (<=1kb)	ENSBTAG00000008343		0
Interval_2248	1	82712039	82713139	1.18322	1.0692	1.74556	0.186435	0.731825	Distal Intergenic	ENSBTAG00000008343		8418
Interval_2249	1	82744038	82744460	-2.18088	1.07892	3.40695	0.0649222	0.595151	Distal Intergenic	ENSBTAG00000050376		-9571
Interval_2250	1	82754843	82756307	-1.07305	1.61118	1.07023	0.300894	0.810705	Promoter (<=1kb)	ENSBTAG00000050376		812
Interval_2251	1	82790753	82792126	0.428591	1.21729	0.250733	0.61656	0.929305	Distal Intergenic	ENSBTAG00000002878	CHRD	20977
Interval_2252	1	82807016	82807574	-0.812038	1.09148	0.558108	0.455023	0.877927	Exon (ENSBTAT00000045854/ENSBTAG00000002878, exon 16 of 23)	ENSBTAG00000002878	CHRD	5529
Interval_2254	1	82811564	82812908	0.128701	2.1853	0.0409396	0.839654	0.977826	Promoter (<=1kb)	ENSBTAG00000002878	CHRD	195
Interval_2255	1	82815190	82816151	0.261069	1.95028	0.155627	0.693215	0.947081	Promoter (<=1kb)	ENSBTAG00000000476	THPO	-500
Interval_2256	1	82828034	82828991	0.569972	5.17989	3.35916	0.0668322	0.599117	Promoter (<=1kb)	ENSBTAG00000040199	POLR2H	482
Interval_2257	1	82829808	82830416	-0.0569185	3.89204	0.0190428	0.890244	0.985505	Promoter (<=1kb)	ENSBTAG00000012284	CLCN2	0
Interval_2258	1	82844550	82844974	-0.229757	1.71351	0.0957347	0.757009	0.961731	Downstream (<1kb)	ENSBTAG00000012273	FAM131A	3435
Interval_2259	1	82846561	82847008	-0.675955	2.96592	1.43581	0.230819	0.766458	Promoter (1-2kb)	ENSBTAG00000012273	FAM131A	1401
Interval_2260	1	82852455	82853650	0.118552	5.49322	0.162734	0.686652	0.945516	Promoter (1-2kb)	ENSBTAG00000012273	FAM131A	-1027
Interval_2261	1	82870858	82872873	0.564717	4.7924	2.91942	0.0875195	0.630826	Promoter (<=1kb)	ENSBTAG00000012881	EIF4G1	0
Interval_2262	1	82878717	82879759	-0.368752	1.35857	0.165852	0.683825	0.94527	3' UTR	ENSBTAG00000012881	EIF4G1	-5949
Interval_2263	1	82887612	82888587	0.289901	5.02404	0.779903	0.377171	0.846941	Promoter (<=1kb)	ENSBTAG00000005660	PSMD2	0
Interval_2264	1	82895448	82896235	-0.678804	1.26075	0.538393	0.463099	0.881175	Exon (ENSBTAT00000007435/ENSBTAG00000005658, exon 19 of 19)	ENSBTAG00000005660	PSMD2	-7209
Interval_2265	1	82897856	82898305	-0.72485	1.9127	1.01079	0.314713	0.81722	Exon (ENSBTAT00000007435/ENSBTAG00000005658, exon 12 of 19)	ENSBTAG00000005660	PSMD2	-9617
Interval_2266	1	82908193	82909466	-0.437229	1.93302	0.346828	0.555914	0.913699	Promoter (<=1kb)	ENSBTAG00000005658	ECE2	0
Interval_2267	1	82916504	82919428	0.400198	3.6278	0.8547	0.355226	0.836296	Promoter (<=1kb)	ENSBTAG00000005657	CAMK2N2	0
Interval_2268	1	82926458	82928107	0.416049	5.08672	1.66199	0.197335	0.740075	Promoter (<=1kb)	ENSBTAG00000051586	ECE2	0
Interval_2269	1	82944364	82946345	-0.269284	4.38886	0.517777	0.471792	0.885071	Promoter (<=1kb)	ENSBTAG00000040399	VWA5B2	0
Interval_2270	1	82960075	82961312	0.35412	1.64792	0.26895	0.604037	0.926487	3' UTR	ENSBTAG00000006920	ABCF3	6882
Interval_2271	1	82967770	82968907	0.383539	6.11732	1.99178	0.158155	0.707186	Promoter (<=1kb)	ENSBTAG00000006920	ABCF3	0
Interval_2272	1	82978385	82979554	0.426911	6.5435	2.61182	0.10607	0.654431	Promoter (1-2kb)	ENSBTAG00000020106	AP2M1	-1270
Interval_2273	1	82995579	82997405	0.21751	4.11516	0.317457	0.57314	0.918728	Promoter (<=1kb)	ENSBTAG00000019336	DVL3	0
Interval_2274	1	83002873	83004298	-0.823608	1.91095	0.948982	0.329978	0.825036	3' UTR	ENSBTAG00000019336	DVL3	-5968
Interval_2275	1	83011703	83012661	0.149518	4.63206	0.177664	0.673389	0.943051	Promoter (<=1kb)	ENSBTAG00000011414	EIF2B5	0
Interval_2278	1	83122270	83123472	-0.243561	3.86778	0.319145	0.572122	0.918348	Promoter (<=1kb)	ENSBTAG00000017666	ABCC5	0
Interval_2279	1	83132162	83133224	0.874834	1.50965	0.960073	0.327169	0.82377	Intron (ENSBTAT00000078508/ENSBTAG00000017666, intron 2 of 5)	ENSBTAG00000017666	ABCC5	7436
Interval_2280	1	83159320	83160686	-0.86947	1.35987	0.986465	0.320608	0.820646	Exon (ENSBTAT00000079104/ENSBTAG00000017666, exon 11 of 30)	ENSBTAG00000017666	ABCC5	34594
Interval_2281	1	83235627	83237511	-0.727456	2.48756	1.57694	0.209201	0.747775	Exon (ENSBTAT00000075180/ENSBTAG00000052825, exon 5 of 6)	ENSBTAG00000052825		7877
Interval_2282	1	83246599	83247822	-0.0285672	3.5671	0.00384761	0.95054	0.995734	Promoter (<=1kb)	ENSBTAG00000014460	PARL	176
Interval_2283	1	83298133	83299104	0.0278577	1.52851	0.00194018	0.964867	0.997145	Exon (ENSBTAT00000019227/ENSBTAG00000014460, exon 8 of 10)	ENSBTAG00000014459	MAP6D1	-5463
Interval_2284	1	83303883	83304837	-0.0872063	3.37077	0.0337915	0.854151	0.979912	Promoter (<=1kb)	ENSBTAG00000014459	MAP6D1	0
Interval_2285	1	83318299	83318998	-0.135491	1.63325	0.0336323	0.854491	0.979963	Exon (ENSBTAT00000019219/ENSBTAG00000014451, exon 28 of 31)	ENSBTAG00000014459	MAP6D1	13732
Interval_2286	1	83323246	83324041	-2.03207	1.37075	3.87756	0.0489358	0.568717	Exon (ENSBTAT00000019219/ENSBTAG00000014451, exon 24 of 31)	ENSBTAG00000014459	MAP6D1	18679
Interval_2287	1	83416067	83416952	0.350064	4.58527	0.940032	0.33227	0.826192	Promoter (<=1kb)	ENSBTAG00000014451	YEATS2	0
Interval_2288	1	83480875	83482418	0.643729	7.24911	6.75405	0.00935351	0.44556	Promoter (<=1kb)	ENSBTAG00000017450	KLHL24	0
Interval_2289	1	83489383	83490359	0.0457393	1.43421	0.00320972	0.954821	0.996307	Distal Intergenic	ENSBTAG00000017450	KLHL24	-7702
Interval_2290	1	83498956	83499667	-4.47652	0.755193	2.95902	0.0853998	0.627881	Distal Intergenic	ENSBTAG00000017450	KLHL24	-17275
Interval_2292	1	83544766	83545815	-0.193349	4.21692	0.238575	0.625237	0.931741	Promoter (<=1kb)	ENSBTAG00000037951	KLHL6	0
Interval_2293	1	83546835	83547202	-0.703967	2.10814	0.690315	0.406057	0.859336	Promoter (1-2kb)	ENSBTAG00000037951	KLHL6	1633
Interval_2294	1	83559607	83560164	0.780265	1.8935	1.27522	0.258789	0.784412	Intron (ENSBTAT00000057293/ENSBTAG00000037951, intron 1 of 6)	ENSBTAG00000037951	KLHL6	14405
Interval_2295	1	83563653	83564038	-1.78384	1.08229	2.35898	0.124563	0.674828	Intron (ENSBTAT00000057293/ENSBTAG00000037951, intron 1 of 6)	ENSBTAG00000037951	KLHL6	18451
Interval_2296	1	83574012	83575090	0.261478	2.74642	0.226107	0.634425	0.933716	Intron (ENSBTAT00000057293/ENSBTAG00000037951, intron 2 of 6)	ENSBTAG00000037951	KLHL6	28810
Interval_2297	1	83587558	83588044	-0.685112	1.32986	0.518947	0.471291	0.884948	Intron (ENSBTAT00000057293/ENSBTAG00000037951, intron 3 of 6)	ENSBTAG00000037951	KLHL6	42356
Interval_2298	1	83596114	83597954	0.377933	6.57227	2.03353	0.153863	0.704087	3' UTR	ENSBTAG00000042699	SNORA63	42554
Interval_2299	1	83612672	83613138	0.669362	1.24938	0.658637	0.417042	0.864132	Distal Intergenic	ENSBTAG00000042699	SNORA63	27370
Interval_2300	1	83628662	83629526	-0.533775	0.816275	0.164644	0.684917	0.945378	Distal Intergenic	ENSBTAG00000042699	SNORA63	10982
Interval_2301	1	83645035	83645767	0.63175	4.61516	3.00182	0.0831712	0.624903	Promoter (<=1kb)	ENSBTAG00000049281		146
Interval_2302	1	83652130	83654862	0.301446	4.41855	0.717449	0.396982	0.855141	Promoter (<=1kb)	ENSBTAG00000049281		0
Interval_2303	1	83676603	83677626	0.164048	1.78437	0.0170667	0.896061	0.985754	Intron (ENSBTAT00000013720/ENSBTAG00000010394, intron 1 of 28)	ENSBTAG00000010394	MCF2L2	23449
Interval_2304	1	83720641	83721225	-0.495032	2.11392	0.471742	0.492187	0.892236	Intron (ENSBTAT00000013720/ENSBTAG00000010394, intron 2 of 28)	ENSBTAG00000032217		-9607
Interval_2305	1	83753410	83754400	-0.0463927	3.77628	0.00993432	0.920605	0.991159	3' UTR	ENSBTAG00000032217		-42376
Interval_2306	1	83760795	83761406	-0.468527	3.40664	0.958445	0.327579	0.823883	Intron (ENSBTAT00000013720/ENSBTAG00000010394, intron 10 of 28)	ENSBTAG00000032217		-49761
Interval_2307	1	83763508	83764064	-1.06445	2.46396	2.24518	0.134031	0.685464	Intron (ENSBTAT00000013720/ENSBTAG00000010394, intron 10 of 28)	ENSBTAG00000010397	B3GNT5	50438
Interval_2309	1	83795191	83796541	0.330149	2.07712	0.264452	0.607078	0.927099	Intron (ENSBTAT00000013720/ENSBTAG00000010394, intron 14 of 28)	ENSBTAG00000010397	B3GNT5	17961
Interval_2310	1	83815546	83817724	-0.289171	2.71628	0.277449	0.598378	0.925256	Promoter (1-2kb)	ENSBTAG00000010397	B3GNT5	-1044
Interval_2311	1	83825728	83827847	0.304491	5.18262	0.940626	0.332117	0.826125	Promoter (<=1kb)	ENSBTAG00000010397	B3GNT5	95
Interval_2312	1	83894656	83895606	1.80662	0.89624	9.14894e-06	0.997587	1	Intron (ENSBTAT00000013720/ENSBTAG00000010394, intron 25 of 28)	ENSBTAG00000006552	LAMP3	-26634
Interval_2313	1	83911182	83911780	0.288066	3.99126	0.47471	0.490828	0.891546	Exon (ENSBTAT00000013720/ENSBTAG00000010394, exon 28 of 29)	ENSBTAG00000006552	LAMP3	-10460
Interval_2314	1	83921835	83922836	0.221326	4.85776	0.413685	0.520105	0.901327	Promoter (<=1kb)	ENSBTAG00000006552	LAMP3	0
Interval_2315	1	83925154	83926013	-0.0363615	4.06054	0.00823419	0.927697	0.99212	Promoter (<=1kb)	ENSBTAG00000006552	LAMP3	138
Interval_2316	1	83928988	83929384	0.301929	2.69444	0.260441	0.609817	0.92761	Exon (ENSBTAT00000008608/ENSBTAG00000006552, exon 2 of 6)	ENSBTAG00000006552	LAMP3	3972
Interval_2317	1	83933782	83934481	0.157351	4.9104	0.194489	0.659207	0.94018	Intron (ENSBTAT00000008608/ENSBTAG00000006552, intron 3 of 5)	ENSBTAG00000006552	LAMP3	8766
Interval_2318	1	83943431	83944806	1.57835	1.23714	3.31154	0.0687949	0.602522	Intron (ENSBTAT00000008608/ENSBTAG00000006552, intron 5 of 5)	ENSBTAG00000006548	MCCC1	-15880
Interval_2319	1	83960410	83961447	0.515484	5.52312	2.91458	0.0877824	0.630985	Promoter (<=1kb)	ENSBTAG00000006548	MCCC1	0
Interval_2320	1	84022490	84024166	0.603241	1.09998	0.260346	0.609883	0.92761	Distal Intergenic	ENSBTAG00000012797	DCUN1D1	-18096
Interval_2321	1	84046805	84049117	0.315039	3.82657	0.581694	0.445649	0.874323	Promoter (<=1kb)	ENSBTAG00000012797	DCUN1D1	0
Interval_2322	1	84112349	84112933	-0.834653	2.15742	1.39606	0.237385	0.770326	Exon (ENSBTAT00000076096/ENSBTAG00000000290, exon 26 of 27)	ENSBTAG00000012797	DCUN1D1	60929
Interval_2323	1	84225824	84227246	0.333139	6.01374	1.45918	0.227061	0.762563	Distal Intergenic	ENSBTAG00000000290	ATP11B	-20240
Interval_2324	1	84260298	84261867	-0.475515	2.03387	0.405671	0.524175	0.902364	Distal Intergenic	ENSBTAG00000000290	ATP11B	-54714
Interval_2326	1	84281240	84281859	-0.540579	1.24587	0.261405	0.609156	0.927548	Distal Intergenic	ENSBTAG00000000290	ATP11B	-75656
Interval_2328	1	84312119	84313811	-0.141952	2.47705	0.0579184	0.809817	0.972984	Distal Intergenic	ENSBTAG00000000290	ATP11B	-106535
Interval_2329	1	84403508	84405296	2.12787	1.33258	4.97596	0.025702	0.518303	Distal Intergenic	ENSBTAG00000054214		-100968
Interval_2332	1	84499875	84501107	0.479246	1.23107	0.214408	0.643334	0.936414	Distal Intergenic	ENSBTAG00000054214		-5157
Interval_2334	1	84643605	84644492	-0.426881	1.26437	0.139961	0.70832	0.950984	Distal Intergenic	ENSBTAG00000054214		137341
Interval_2338	1	84703399	84705172	-1.53409	1.6973	2.94319	0.08624	0.628712	Distal Intergenic	ENSBTAG00000054214		197135
Interval_2339	1	84710804	84711025	1.16211	0.974439	1.17106	0.279183	0.797952	Distal Intergenic	ENSBTAG00000054214		204540
Interval_2341	1	84743968	84744645	2.5312	1.25142	5.20628	0.0225054	0.511707	Distal Intergenic	ENSBTAG00000054214		237704
Interval_2342	1	84776060	84776627	0.598502	1.01593	0.292599	0.58856	0.922805	Distal Intergenic	ENSBTAG00000054214		269796
Interval_2343	1	84784896	84785870	-0.255252	1.87089	0.107775	0.742692	0.958968	Distal Intergenic	ENSBTAG00000054214		278632
Interval_2346	1	84829871	84830543	1.3237	0.828896	1.09268	0.295879	0.808195	Distal Intergenic	ENSBTAG00000045138	7SK	265672
Interval_2349	1	84890471	84891235	-3.05311	1.03535	4.6278	0.0314579	0.532566	Distal Intergenic	ENSBTAG00000045138	7SK	204980
Interval_2353	1	84934969	84936602	-0.260763	1.8768	0.122601	0.72623	0.954819	Distal Intergenic	ENSBTAG00000045138	7SK	159613
Interval_2356	1	85009033	85011276	0.553645	1.91167	0.621309	0.430561	0.868103	Distal Intergenic	ENSBTAG00000045138	7SK	84939
Interval_2357	1	85020569	85021692	-1.23817	0.873852	0.127295	0.721253	0.953686	Distal Intergenic	ENSBTAG00000045138	7SK	74523
Interval_2359	1	85059616	85060204	0.640327	1.18181	0.377416	0.538989	0.907871	Distal Intergenic	ENSBTAG00000045138	7SK	36011
Interval_2360	1	85077695	85078460	0.222517	1.37053	0.0307299	0.860844	0.981347	Distal Intergenic	ENSBTAG00000045138	7SK	17755
Interval_2361	1	85110395	85110893	-0.576887	0.792108	0.104036	0.747039	0.95948	Distal Intergenic	ENSBTAG00000045138	7SK	-14180
Interval_2363	1	85136453	85137252	-0.263549	0.956379	0.0495134	0.823912	0.975159	Distal Intergenic	ENSBTAG00000045138	7SK	-40238
Interval_2364	1	85141249	85142332	0.538766	1.16404	0.156531	0.692371	0.946848	Distal Intergenic	ENSBTAG00000045138	7SK	-45034
Interval_2367	1	85197940	85199045	0.302802	1.53125	0.139981	0.7083	0.950984	Distal Intergenic	ENSBTAG00000052804		101524
Interval_2368	1	85211475	85212791	-0.550157	1.48994	0.40423	0.524913	0.902642	Distal Intergenic	ENSBTAG00000052804		87778
Interval_2370	1	85286176	85286880	-6.25774	1.13631	6.45637	0.0110555	0.457204	Distal Intergenic	ENSBTAG00000052804		13689
Interval_2371	1	85302776	85305897	-0.0599947	3.59018	0.0186594	0.891348	0.985505	Intron (ENSBTAT00000087495/ENSBTAG00000052565, intron 1 of 1)	ENSBTAG00000052804		-2207
Interval_2372	1	85315410	85315809	-1.84682	1.11259	3.12971	0.0768774	0.616297	Promoter (<=1kb)	ENSBTAG00000049095		21
Interval_2373	1	85319844	85321365	-0.223201	2.16587	0.101713	0.749784	0.960072	Intron (ENSBTAT00000083458/ENSBTAG00000049095, intron 1 of 2)	ENSBTAG00000052565		-2967
Interval_2374	1	85353838	85354824	-0.573817	0.744562	0.305582	0.580404	0.920883	Intron (ENSBTAT00000083458/ENSBTAG00000049095, intron 1 of 2)	ENSBTAG00000052565		-36961
Interval_2375	1	85433743	85434340	1.6005	0.733547	0.902785	0.342036	0.83016	Intron (ENSBTAT00000083458/ENSBTAG00000049095, intron 2 of 2)	ENSBTAG00000052485		-23166
Interval_2376	1	85586750	85587593	-1.40213	0.94961	1.75402	0.185373	0.73057	Distal Intergenic	ENSBTAG00000052485		-176173
Interval_2377	1	85615261	85616334	1.06148	1.28897	1.64638	0.199452	0.740836	Distal Intergenic	ENSBTAG00000052485		-204684
Interval_2379	1	85663852	85664401	-0.172729	0.69003	0.0461494	0.829904	0.975952	Distal Intergenic	ENSBTAG00000052485		-253275
Interval_2380	1	85694031	85694847	-1.54706	0.847139	0.76764	0.380948	0.848191	Distal Intergenic	ENSBTAG00000052485		-283454
Interval_2381	1	85752738	85753877	0.828434	1.22144	0.758305	0.38386	0.849674	Distal Intergenic	ENSBTAG00000023513	DNAJC19	-281590
Interval_2383	1	85823126	85824066	-0.315502	1.41032	0.106805	0.743811	0.959125	Distal Intergenic	ENSBTAG00000023513	DNAJC19	-211401
Interval_2386	1	86035091	86035876	0.16054	4.56635	0.202811	0.652462	0.938579	Promoter (<=1kb)	ENSBTAG00000023513	DNAJC19	0
Interval_2387	1	86120388	86121472	0.135694	4.08297	0.118915	0.730214	0.955654	Promoter (<=1kb)	ENSBTAG00000016457	FXR1	0
Interval_2390	1	86382057	86383142	0.802422	5.2111	6.84697	0.0088792	0.44556	Promoter (<=1kb)	ENSBTAG00000001968	TTC14	0
Interval_2392	1	86536776	86537687	-0.790782	1.0619	0.486786	0.485365	0.88938	Distal Intergenic	ENSBTAG00000001968	TTC14	-154102
Interval_2393	1	86771581	86772437	2.1667	0.711879	1.94826	0.162774	0.710694	Distal Intergenic	ENSBTAG00000013219	PEX5L	-256114
Interval_2395	1	86834714	86835689	1.06676	1.0455	0.848641	0.356937	0.83709	Distal Intergenic	ENSBTAG00000013219	PEX5L	-192862
Interval_2398	1	87028389	87029323	-0.694449	2.06849	0.845789	0.357746	0.837605	Promoter (<=1kb)	ENSBTAG00000013219	PEX5L	0
Interval_2399	1	87045928	87047762	0.338006	1.63759	0.212539	0.644785	0.936764	Intron (ENSBTAT00000017592/ENSBTAG00000013219, intron 1 of 13)	ENSBTAG00000013219	PEX5L	17377
Interval_2403	1	87099889	87101103	0.580782	1.52177	0.511876	0.474328	0.886066	Promoter (<=1kb)	ENSBTAG00000013219	PEX5L	-118
Interval_2404	1	87124551	87125748	-1.34982	1.23469	1.44563	0.22923	0.764775	Intron (ENSBTAT00000017592/ENSBTAG00000013219, intron 1 of 13)	ENSBTAG00000013219	PEX5L	23330
Interval_2407	1	87153886	87154654	-0.686958	1.11865	0.416611	0.518633	0.901153	Intron (ENSBTAT00000017592/ENSBTAG00000013219, intron 1 of 13)	ENSBTAG00000013219	PEX5L	52665
Interval_2410	1	87343569	87344992	0.604409	1.49161	0.362874	0.546915	0.910613	Intron (ENSBTAT00000079053/ENSBTAG00000013219, intron 13 of 13)	ENSBTAG00000005946	USP13	137267
Interval_2411	1	87346687	87347209	-2.28127	0.943706	1.01962	0.312608	0.81638	Intron (ENSBTAT00000079053/ENSBTAG00000013219, intron 13 of 13)	ENSBTAG00000005946	USP13	135050
Interval_2412	1	87377553	87378378	-0.312742	1.38522	0.0889223	0.765552	0.963666	Intron (ENSBTAT00000079053/ENSBTAG00000013219, intron 13 of 13)	ENSBTAG00000005946	USP13	103881
Interval_2414	1	87398233	87399335	-1.2969	1.25244	2.02337	0.154895	0.704853	Exon (ENSBTAT00000061390/ENSBTAG00000005946, exon 13 of 21)	ENSBTAG00000005946	USP13	82924
Interval_2415	1	87410781	87411580	-0.113659	1.55534	0.018602	0.891514	0.985505	Intron (ENSBTAT00000061390/ENSBTAG00000005946, intron 10 of 20)	ENSBTAG00000005946	USP13	70679
Interval_2417	1	87452491	87454545	-0.416059	1.50368	0.210456	0.64641	0.937142	Intron (ENSBTAT00000061390/ENSBTAG00000005946, intron 2 of 20)	ENSBTAG00000005946	USP13	27714
Interval_2418	1	87467697	87469003	1.34025	1.41805	2.26713	0.132144	0.68333	Intron (ENSBTAT00000061390/ENSBTAG00000005946, intron 1 of 20)	ENSBTAG00000005946	USP13	13256
Interval_2419	1	87480942	87482734	0.558985	4.08973	2.14671	0.142876	0.69364	Promoter (<=1kb)	ENSBTAG00000005946	USP13	0
Interval_2421	1	87518308	87519280	1.0464	5.08635	11.0311	0.000895947	0.257265	Promoter (<=1kb)	ENSBTAG00000048473		0
Interval_2422	1	87567023	87568049	0.675867	6.34026	6.23754	0.012507	0.467301	Promoter (<=1kb)	ENSBTAG00000002460	ACTL6A	0
Interval_2423	1	87648018	87648777	-0.0204395	2.0399	0.000784698	0.977652	0.998717	Promoter (<=1kb)	ENSBTAG00000002767	GNB4	0
Interval_2424	1	87764207	87765231	0.487962	3.82463	1.41056	0.234963	0.769204	Promoter (<=1kb)	ENSBTAG00000010485	MFN1	84
Interval_2425	1	87792513	87794952	0.0723244	6.39282	0.0738272	0.785844	0.967657	Promoter (<=1kb)	ENSBTAG00000009235	KCNMB3	0
Interval_2426	1	87859411	87860742	-1.34455	2.18205	2.81784	0.0932219	0.637918	Promoter (<=1kb)	ENSBTAG00000009235	KCNMB3	0
Interval_2427	1	87962819	87965193	0.293537	6.49373	1.24637	0.264247	0.787187	Promoter (<=1kb)	ENSBTAG00000009232	PIK3CA	0
Interval_2428	1	88005495	88006411	0.773089	4.87968	5.40457	0.0200841	0.504281	Promoter (<=1kb)	ENSBTAG00000012463	ZMAT3	0
Interval_2429	1	88046436	88046889	0.674463	2.38345	1.09563	0.295228	0.808195	Distal Intergenic	ENSBTAG00000012463	ZMAT3	38801
Interval_2430	1	88068388	88069303	-0.384491	2.99875	0.534995	0.464514	0.881852	Distal Intergenic	ENSBTAG00000012463	ZMAT3	60753
Interval_2432	1	88153581	88154160	0.479259	0.578882	0.14752	0.700917	0.949559	Distal Intergenic	ENSBTAG00000011377	KCNMB2	40655
Interval_2433	1	88166877	88167816	-0.148846	0.86211	0.0351059	0.851374	0.979382	Intron (ENSBTAT00000015114/ENSBTAG00000011377, intron 3 of 3)	ENSBTAG00000011377	KCNMB2	26999
Interval_2435	1	88231470	88232235	0.772819	1.06694	0.523287	0.469443	0.88388	Distal Intergenic	ENSBTAG00000011377	KCNMB2	-36655
Interval_2436	1	88248180	88249733	-0.684891	1.77124	0.696869	0.403838	0.858451	Distal Intergenic	ENSBTAG00000011377	KCNMB2	-53365
Interval_2439	1	88328849	88329406	0.39728	1.3877	0.245748	0.620085	0.930078	Promoter (<=1kb)	ENSBTAG00000054907		0
Interval_2440	1	88347104	88347762	0.848532	0.861632	0.572325	0.449337	0.87617	Exon (ENSBTAT00000066297/ENSBTAG00000035144, exon 5 of 7)	ENSBTAG00000035144	PLCXD1	6195
Interval_2442	1	88361098	88362938	0.546992	5.97582	3.76216	0.0524249	0.575233	Promoter (<=1kb)	ENSBTAG00000054315	GTPBP6	0
Interval_2443	1	88374065	88376425	1.30719	2.95322	6.18763	0.0128647	0.470302	Exon (ENSBTAT00000085324/ENSBTAG00000052803, exon 6 of 14)	ENSBTAG00000054315	GTPBP6	-11676
Interval_2445	1	88394739	88395814	0.387699	2.18965	0.349659	0.554306	0.913435	Intron (ENSBTAT00000085324/ENSBTAG00000052803, intron 2 of 13)	ENSBTAG00000052803		11694
Interval_2446	1	88397348	88398212	0.731275	2.15691	1.25326	0.26293	0.786399	Intron (ENSBTAT00000085324/ENSBTAG00000052803, intron 2 of 13)	ENSBTAG00000052803		9296
Interval_2447	1	88407146	88408632	0.308399	5.95963	1.2266	0.268069	0.790159	Promoter (<=1kb)	ENSBTAG00000052803		0
Interval_2448	1	88414384	88415057	0.154644	2.18016	0.0540319	0.81619	0.974063	Distal Intergenic	ENSBTAG00000052803		-6876
Interval_2449	1	88422959	88423437	0.304442	1.30229	0.117428	0.731841	0.95593	Distal Intergenic	ENSBTAG00000052803		-15451
Interval_2451	1	88436164	88436707	1.04556	0.696013	0.927756	0.335447	0.82805	Distal Intergenic	ENSBTAG00000052803		-28656
Interval_2452	1	88442956	88443544	-0.169093	0.909233	0.0251522	0.873988	0.983482	Distal Intergenic	ENSBTAG00000052803		-35448
Interval_2454	1	88534127	88534888	-2.51337	1.13323	4.1555	0.0414995	0.555698	Distal Intergenic	ENSBTAG00000052803		-126619
Interval_2458	1	88702007	88702738	-3.21278	0.845595	3.09339	0.0786111	0.618937	Distal Intergenic	ENSBTAG00000048417		11747
Interval_2459	1	88726983	88727755	0.434757	1.15162	0.165009	0.684586	0.945299	Distal Intergenic	ENSBTAG00000048417		-12498
Interval_2460	1	88748764	88749315	-2.33744	0.644593	1.61302	0.204067	0.744042	Distal Intergenic	ENSBTAG00000048417		-34279
Interval_2465	1	88993316	88994661	0.828591	1.31948	0.757414	0.384139	0.849711	Distal Intergenic	ENSBTAG00000045258	U6	-197651
Interval_2466	1	89027019	89027803	-1.08864	1.59607	2.05835	0.151374	0.70169	Distal Intergenic	ENSBTAG00000045258	U6	-164509
Interval_2468	1	89257543	89258525	0.663393	2.29536	1.17122	0.279151	0.797932	Distal Intergenic	ENSBTAG00000045258	U6	65231
Interval_2471	1	89567155	89568390	-0.0548691	1.44763	0.00143522	0.96978	0.99769	Distal Intergenic	ENSBTAG00000050198		98813
Interval_2472	1	89585317	89585843	-0.0277964	1.65627	0.00118261	0.972567	0.998202	Distal Intergenic	ENSBTAG00000050198		116975
Interval_2473	1	89597918	89599596	-0.378603	2.08414	0.357486	0.549906	0.911652	Distal Intergenic	ENSBTAG00000050198		129576
Interval_2474	1	89676068	89677624	0.0791269	3.46304	0.0296569	0.863271	0.981561	Distal Intergenic	ENSBTAG00000050198		207726
Interval_2476	1	89718597	89719956	0.925356	1.98433	1.6402	0.200298	0.741825	Distal Intergenic	ENSBTAG00000050198		250255
Interval_2477	1	89724882	89725523	-0.569246	2.44476	0.860599	0.353571	0.835615	Distal Intergenic	ENSBTAG00000050198		256540
Interval_2481	1	89807220	89808100	1.09559	1.26068	1.36215	0.243166	0.773959	Distal Intergenic	ENSBTAG00000036933	5S_rRNA	186419
Interval_2482	1	89825186	89825438	2.58522	1.13613	6.43062	0.011217	0.458656	Distal Intergenic	ENSBTAG00000036933	5S_rRNA	169081
Interval_2484	1	89878070	89878865	-1.80826	1.8351	2.79914	0.094315	0.639345	Distal Intergenic	ENSBTAG00000036933	5S_rRNA	115654
Interval_2485	1	89908112	89910641	0.725589	5.34009	5.9604	0.0146307	0.484467	Distal Intergenic	ENSBTAG00000036933	5S_rRNA	83878
Interval_2486	1	89915509	89916382	-1.74186	1.54599	4.13674	0.0419618	0.55763	Distal Intergenic	ENSBTAG00000036933	5S_rRNA	78137
Interval_2487	1	89923021	89924209	-0.2695	2.14908	0.147065	0.701356	0.949776	Distal Intergenic	ENSBTAG00000036933	5S_rRNA	70310
Interval_2488	1	89928180	89930163	0.130579	3.30114	0.0814095	0.775396	0.965914	Distal Intergenic	ENSBTAG00000036933	5S_rRNA	64356
Interval_2489	1	89931848	89932989	0.871598	3.52529	3.66606	0.0555312	0.581935	Distal Intergenic	ENSBTAG00000036933	5S_rRNA	61530
Interval_2490	1	89943087	89944049	1.47905	1.49848	3.28116	0.0700794	0.605616	Distal Intergenic	ENSBTAG00000036933	5S_rRNA	50470
Interval_2492	1	89965844	89966903	0.278758	1.72894	0.119374	0.729714	0.955496	Distal Intergenic	ENSBTAG00000036933	5S_rRNA	27616
Interval_2493	1	89970710	89971167	-0.829761	0.971262	0.446588	0.50396	0.895837	Distal Intergenic	ENSBTAG00000036933	5S_rRNA	23352
Interval_2495	1	90028179	90029357	-0.607503	2.17353	0.732893	0.391947	0.853027	Promoter (<=1kb)	ENSBTAG00000021910	TBL1XR1	-732
Interval_2496	1	90030675	90032097	1.25287	3.51996	8.17011	0.00425864	0.394672	Promoter (<=1kb)	ENSBTAG00000021910	TBL1XR1	161
Interval_2497	1	90039360	90039921	1.21985	1.74387	1.99847	0.157458	0.707026	Intron (ENSBTAT00000084903/ENSBTAG00000021910, intron 1 of 14)	ENSBTAG00000021910	TBL1XR1	8846
Interval_2498	1	90053969	90055685	-0.0114843	2.55562	0.000315116	0.985837	0.999387	Intron (ENSBTAT00000084903/ENSBTAG00000021910, intron 1 of 14)	ENSBTAG00000021910	TBL1XR1	23455
Interval_2499	1	90082781	90083268	0.736778	1.32808	0.528901	0.467069	0.882977	Intron (ENSBTAT00000084903/ENSBTAG00000021910, intron 1 of 14)	ENSBTAG00000021910	TBL1XR1	2664
Interval_2500	1	90103952	90105152	-0.177487	1.05883	0.0242221	0.876321	0.983594	Intron (ENSBTAT00000084903/ENSBTAG00000021910, intron 1 of 14)	ENSBTAG00000021910	TBL1XR1	-13551
Interval_2501	1	90107166	90107658	0.195447	2.3615	0.0692103	0.79249	0.969389	Intron (ENSBTAT00000084903/ENSBTAG00000021910, intron 1 of 14)	ENSBTAG00000021910	TBL1XR1	-11045
Interval_2502	1	90117628	90119259	1.12226	2.68668	3.92908	0.047458	0.564707	Promoter (<=1kb)	ENSBTAG00000021910	TBL1XR1	0
Interval_2504	1	90160900	90161431	0.447813	2.61659	0.623164	0.429874	0.867854	Intron (ENSBTAT00000084903/ENSBTAG00000021910, intron 2 of 14)	ENSBTAG00000021910	TBL1XR1	27279
Interval_2505	1	90214498	90215293	-1.2978	1.07657	1.41222	0.234688	0.76905	Distal Intergenic	ENSBTAG00000054926		11340
Interval_2507	1	90271815	90272703	-0.978016	1.29154	0.998105	0.317769	0.818845	Distal Intergenic	ENSBTAG00000054926		68657
Interval_2508	1	90276176	90277247	-0.0562948	2.22459	0.00790995	0.929131	0.992248	Distal Intergenic	ENSBTAG00000054926		73018
Interval_2509	1	90299499	90300400	-1.02438	0.86734	0.991052	0.319485	0.820201	Distal Intergenic	ENSBTAG00000054926		96341
Interval_2511	1	90435598	90436648	0.639934	1.08685	0.364785	0.545861	0.910386	Distal Intergenic	ENSBTAG00000054926		232440
Interval_2513	1	90497069	90497757	-0.828584	1.02414	0.543239	0.461094	0.880455	Distal Intergenic	ENSBTAG00000054926		293911
Interval_2514	1	90519738	90520299	0.973291	0.65086	0.554192	0.45661	0.878461	Distal Intergenic	ENSBTAG00000054926		316580
Interval_2516	1	90545757	90547866	0.353537	1.79803	0.0518579	0.819861	0.974668	Distal Intergenic	ENSBTAG00000054926		342599
Interval_2517	1	90601277	90602289	0.6538	1.55944	0.67758	0.410421	0.860805	Distal Intergenic	ENSBTAG00000054926		398119
Interval_2518	1	90610099	90611017	-1.40193	0.83379	1.42591	0.232433	0.767276	Distal Intergenic	ENSBTAG00000054926		406941
Interval_2519	1	90621125	90622912	0.80725	1.43418	0.715628	0.397582	0.855414	Distal Intergenic	ENSBTAG00000054926		417967
Interval_2522	1	90726593	90728023	2.14485	1.28662	4.98399	0.0255828	0.518268	Distal Intergenic	ENSBTAG00000054926		523435
Interval_2530	1	91493246	91494264	0.396281	0.935598	0.0974685	0.754889	0.961118	Intron (ENSBTAT00000079958/ENSBTAG00000048493, intron 13 of 13)	ENSBTAG00000054712		-105499
Interval_2532	1	91731921	91732856	-2.57061	0.91691	1.60719	0.204888	0.744263	Intron (ENSBTAT00000079958/ENSBTAG00000048493, intron 9 of 13)	ENSBTAG00000054712		132158
Interval_2534	1	91812980	91814146	0.0904764	1.14639	0.00718871	0.932431	0.992811	Intron (ENSBTAT00000079958/ENSBTAG00000048493, intron 9 of 13)	ENSBTAG00000054712		213217
Interval_2537	1	91942802	91943663	1.49229	0.827036	1.93197	0.164543	0.711791	Intron (ENSBTAT00000079958/ENSBTAG00000048493, intron 5 of 13)	ENSBTAG00000054712		343039
Interval_2542	1	92655841	92656498	1.4019	0.880305	1.44577	0.229209	0.764775	Distal Intergenic	ENSBTAG00000043126		-82302
Interval_2543	1	92661137	92661612	0.542854	1.05804	0.302111	0.582562	0.921426	Distal Intergenic	ENSBTAG00000043126		-77188
Interval_2544	1	92895359	92895874	-0.378217	0.888148	0.0970769	0.755366	0.961254	Intron (ENSBTAT00000083297/ENSBTAG00000055042, intron 2 of 2)	ENSBTAG00000029452	5S_rRNA	16844
Interval_2545	1	92944664	92945977	0.667322	1.33486	0.22341	0.636454	0.9344	Intron (ENSBTAT00000083297/ENSBTAG00000055042, intron 1 of 2)	ENSBTAG00000055042		44964
Interval_2546	1	92990597	92991491	-1.45882	2.80128	6.88147	0.00870938	0.44556	Promoter (<=1kb)	ENSBTAG00000055042		0
Interval_2550	1	93111782	93112833	-3.61705	1.44922	3.27479	0.070352	0.605787	Distal Intergenic	ENSBTAG00000055042		-120841
Interval_2553	1	93192572	93193230	-2.21697	0.875653	3.13143	0.0767962	0.616297	Intron (ENSBTAT00000045228/ENSBTAG00000031891, intron 2 of 4)	ENSBTAG00000046279		-198932
Interval_2555	1	93206255	93207341	0.714211	1.31308	0.526935	0.467898	0.883321	Intron (ENSBTAT00000045228/ENSBTAG00000031891, intron 2 of 4)	ENSBTAG00000046279		-184821
Interval_2557	1	93217763	93218795	0.283301	1.13696	0.0981997	0.754001	0.960905	Intron (ENSBTAT00000045228/ENSBTAG00000031891, intron 2 of 4)	ENSBTAG00000046279		-173367
Interval_2558	1	93227203	93228048	-1.94465	0.952663	0.823498	0.364159	0.841198	Intron (ENSBTAT00000045228/ENSBTAG00000031891, intron 2 of 4)	ENSBTAG00000046279		-164114
Interval_2559	1	93298455	93300704	-0.394979	2.25743	0.331158	0.564978	0.916474	Intron (ENSBTAT00000045228/ENSBTAG00000031891, intron 2 of 4)	ENSBTAG00000046279		-91458
Interval_2561	1	93405924	93407013	0.715325	1.01648	0.455796	0.499595	0.894842	Intron (ENSBTAT00000045228/ENSBTAG00000031891, intron 2 of 4)	ENSBTAG00000046279		13762
Interval_2562	1	93408873	93410536	0.0606986	1.414	0.00352955	0.952626	0.995961	Intron (ENSBTAT00000045228/ENSBTAG00000031891, intron 2 of 4)	ENSBTAG00000046279		16711
Interval_2563	1	93419954	93420512	-0.774846	0.670782	0.348095	0.555193	0.91361	Intron (ENSBTAT00000045228/ENSBTAG00000031891, intron 2 of 4)	ENSBTAG00000046279		27792
Interval_2566	1	93682949	93683457	-1.22855	0.810243	0.949973	0.329726	0.824813	Promoter (1-2kb)	ENSBTAG00000012401		1630
Interval_2567	1	93884649	93885712	-6.11012	1.16411	4.70842	0.0300153	0.530508	Intron (ENSBTAT00000045228/ENSBTAG00000031891, intron 1 of 4)	ENSBTAG00000031891	NLGN1	11405
Interval_2568	1	93896335	93897425	1.34239	1.49509	2.44579	0.117841	0.666265	Promoter (<=1kb)	ENSBTAG00000031891	NLGN1	0
Interval_2569	1	93912642	93913834	0.729194	1.06411	0.215828	0.642237	0.936003	Distal Intergenic	ENSBTAG00000031891	NLGN1	-15525
Interval_2570	1	93915047	93916790	1.73604	1.30955	4.2733	0.0387157	0.549523	Distal Intergenic	ENSBTAG00000031891	NLGN1	-17930
Interval_2571	1	93935735	93936480	2.23587	0.960273	3.23689	0.0719971	0.607572	Distal Intergenic	ENSBTAG00000031891	NLGN1	-38618
Interval_2576	1	94064680	94066375	1.66598	1.15588	1.76016	0.184604	0.73008	Distal Intergenic	ENSBTAG00000031891	NLGN1	-167563
Interval_2577	1	94085234	94085827	-0.103691	0.946525	0.0102621	0.919311	0.990803	Distal Intergenic	ENSBTAG00000031891	NLGN1	-188117
Interval_2578	1	94088299	94089403	-0.221441	1.02831	0.032877	0.856116	0.980346	Distal Intergenic	ENSBTAG00000031891	NLGN1	-191182
Interval_2580	1	94099186	94100655	-0.898793	2.05633	1.44855	0.228761	0.764502	Distal Intergenic	ENSBTAG00000031891	NLGN1	-202069
Interval_2581	1	94101961	94102526	-1.18962	1.21412	1.42232	0.233022	0.767811	Distal Intergenic	ENSBTAG00000031891	NLGN1	-204844
Interval_2583	1	94312950	94314521	-0.209168	1.20252	0.0379053	0.845633	0.978431	Distal Intergenic	ENSBTAG00000031802	SPATA16	-5675
Interval_2593	1	94716738	94717299	-0.342029	1.03357	0.0850745	0.770535	0.965209	Intron (ENSBTAT00000032677/ENSBTAG00000023814, intron 22 of 24)	ENSBTAG00000023814	ECT2	48148
Interval_2594	1	94768987	94769844	0.599496	6.13492	4.66575	0.03077	0.530817	Promoter (<=1kb)	ENSBTAG00000023814	ECT2	0
Interval_2595	1	94818523	94820035	0.629853	4.93019	3.84486	0.0498987	0.570514	Promoter (<=1kb)	ENSBTAG00000020073	NCEH1	0
Interval_2596	1	94840406	94840920	-0.07584	0.658998	0.00310852	0.955538	0.996507	Intron (ENSBTAT00000026745/ENSBTAG00000020073, intron 1 of 4)	ENSBTAG00000020073	NCEH1	21851
Interval_2598	1	94856826	94857586	-2.25595	0.780086	2.0742	0.149809	0.700356	Exon (ENSBTAT00000026745/ENSBTAG00000020073, exon 2 of 5)	ENSBTAG00000020073	NCEH1	38271
Interval_2599	1	94870932	94871905	0.210656	1.7282	0.0726174	0.787563	0.968126	Intron (ENSBTAT00000026745/ENSBTAG00000020073, intron 3 of 4)	ENSBTAG00000020073	NCEH1	52377
Interval_2600	1	94874627	94874938	-1.18349	1.0666	1.27987	0.257923	0.783792	Intron (ENSBTAT00000026745/ENSBTAG00000020073, intron 3 of 4)	ENSBTAG00000020073	NCEH1	56072
Interval_2601	1	94900539	94900921	0.427725	2.37051	0.446521	0.503992	0.895837	Distal Intergenic	ENSBTAG00000020073	NCEH1	81984
Interval_2602	1	94903336	94904201	0.40543	2.49633	0.526104	0.468249	0.883321	Distal Intergenic	ENSBTAG00000018994	TNFSF10	-80830
Interval_2603	1	94953328	94954090	-2.5297	1.29934	4.93141	0.0263727	0.520902	Distal Intergenic	ENSBTAG00000018994	TNFSF10	-30941
Interval_2605	1	94984903	94986003	0.217845	4.54287	0.362223	0.547274	0.910799	Promoter (<=1kb)	ENSBTAG00000018994	TNFSF10	0
Interval_2607	1	95027364	95028726	-0.414908	1.75112	0.313426	0.575586	0.919429	Promoter (<=1kb)	ENSBTAG00000010874	GHSR	-395
Interval_2608	1	95029381	95029830	1.64812	0.748195	1.89256	0.168913	0.715107	Promoter (<=1kb)	ENSBTAG00000010874	GHSR	260
Interval_2609	1	95053619	95054303	0.0108052	0.690693	7.61738e-05	0.993036	1	Distal Intergenic	ENSBTAG00000010874	GHSR	24498
Interval_2611	1	95183952	95185282	0.832604	2.13315	1.26314	0.261057	0.785304	Exon (ENSBTAT00000025816/ENSBTAG00000019376, exon 13 of 25)	ENSBTAG00000010874	GHSR	154831
Interval_2612	1	95192680	95193272	-2.41719	1.22113	2.4466	0.11778	0.666212	Intron (ENSBTAT00000025816/ENSBTAG00000019376, intron 10 of 24)	ENSBTAG00000010874	GHSR	163559
Interval_2614	1	95343882	95345433	0.232339	2.21135	0.145143	0.703221	0.95009	Intron (ENSBTAT00000025816/ENSBTAG00000019376, intron 2 of 24)	ENSBTAG00000019376	FNDC3B	61065
Interval_2615	1	95392742	95393948	0.878702	1.34647	0.960876	0.326966	0.823648	Intron (ENSBTAT00000025816/ENSBTAG00000019376, intron 1 of 24)	ENSBTAG00000019376	FNDC3B	12550
Interval_2616	1	95411615	95411907	1.19207	1.10917	1.57026	0.210169	0.748477	Distal Intergenic	ENSBTAG00000019376	FNDC3B	-5117
Interval_2618	1	95478388	95480229	0.0726207	3.87249	0.0328143	0.856252	0.980371	Distal Intergenic	ENSBTAG00000050699		-23695
Interval_2620	1	95542755	95543893	-0.502592	1.72672	0.323704	0.56939	0.917691	Distal Intergenic	ENSBTAG00000050699		-88062
Interval_2627	1	95687187	95688366	-0.163713	3.81425	0.155351	0.693474	0.947081	Distal Intergenic	ENSBTAG00000006174	TMEM212	-36800
Interval_2628	1	95748348	95748811	0.925735	1.16561	0.942432	0.331653	0.826055	Promoter (1-2kb)	ENSBTAG00000017490	PLD1	-1386
Interval_2629	1	95749795	95750936	-0.612164	2.11274	0.879926	0.348222	0.833055	Promoter (<=1kb)	ENSBTAG00000017490	PLD1	0
Interval_2630	1	95868903	95870003	0.0118928	0.891168	0.000503808	0.982092	0.998855	Intron (ENSBTAT00000068010/ENSBTAG00000017490, intron 21 of 26)	ENSBTAG00000017490	PLD1	88346
Interval_2631	1	95892881	95893191	-0.836932	1.7953	0.975379	0.323342	0.821879	Intron (ENSBTAT00000068010/ENSBTAG00000017490, intron 24 of 26)	ENSBTAG00000017490	PLD1	112324
Interval_2633	1	95962088	95963100	0.421508	2.80807	0.505319	0.477172	0.886722	3' UTR	ENSBTAG00000049814		-59158
Interval_2634	1	95964428	95964800	0.227393	2.69992	0.103211	0.74801	0.959601	Distal Intergenic	ENSBTAG00000049814		-57458
Interval_2635	1	95966274	95966891	0.809634	3.0077	2.12523	0.144891	0.695726	Distal Intergenic	ENSBTAG00000049814		-55367
Interval_2636	1	95974690	95975398	0.935008	3.94083	4.35264	0.0369516	0.54464	Distal Intergenic	ENSBTAG00000049814		-46860
Interval_2637	1	95990768	95991328	0.295722	5.23891	0.831721	0.361775	0.839431	Distal Intergenic	ENSBTAG00000049814		-30930
Interval_2638	1	96020758	96022948	0.583773	5.42026	3.72819	0.0535014	0.579211	Promoter (<=1kb)	ENSBTAG00000049814		0
Interval_2640	1	96063969	96064739	-1.31868	0.941678	0.0469827	0.828399	0.975796	Intron (ENSBTAT00000084760/ENSBTAG00000049814, intron 1 of 7)	ENSBTAG00000049814		41711
Interval_2641	1	96086263	96086733	-0.847296	1.74479	1.16689	0.280042	0.798312	Intron (ENSBTAT00000084760/ENSBTAG00000049814, intron 1 of 7)	ENSBTAG00000049814		64005
Interval_2642	1	96092699	96093455	0.0294434	2.50753	0.0022361	0.962284	0.997073	Intron (ENSBTAT00000084760/ENSBTAG00000049814, intron 1 of 7)	ENSBTAG00000051079	TMSB4	65336
Interval_2644	1	96164519	96164959	-1.60886	1.03819	1.80973	0.178541	0.724325	Intron (ENSBTAT00000084760/ENSBTAG00000049814, intron 2 of 7)	ENSBTAG00000051079	TMSB4	-5728
Interval_2646	1	96222154	96222701	-0.322365	1.85806	0.157759	0.691228	0.946597	Intron (ENSBTAT00000084760/ENSBTAG00000049814, intron 2 of 7)	ENSBTAG00000051079	TMSB4	-63363
Interval_2649	1	96311794	96313195	-0.0158381	1.6763	0.000356129	0.984944	0.999323	Distal Intergenic	ENSBTAG00000011742	TNIK	-82378
Interval_2650	1	96318704	96319471	0.211139	1.5331	0.0677038	0.79471	0.969953	Distal Intergenic	ENSBTAG00000011742	TNIK	-76102
Interval_2652	1	96351681	96352281	0.286595	0.780542	0.0705762	0.7905	0.968857	Distal Intergenic	ENSBTAG00000011742	TNIK	-43292
Interval_2653	1	96356118	96356598	2.34601	0.800529	3.6282	0.0568083	0.584152	Distal Intergenic	ENSBTAG00000011742	TNIK	-38975
Interval_2654	1	96362691	96364120	0.888074	1.71013	1.60589	0.20507	0.744337	Distal Intergenic	ENSBTAG00000011742	TNIK	-31453
Interval_2660	1	96540032	96541784	0.866221	4.78794	6.61288	0.0101244	0.4514	Promoter (<=1kb)	ENSBTAG00000010550	EIF5A2	0
Interval_2661	1	96571976	96572751	0.572149	5.2562	3.25189	0.071341	0.606735	Promoter (<=1kb)	ENSBTAG00000007394	RPL22L1	0
Interval_2665	1	96795393	96796642	0.585993	1.1042	0.373211	0.541259	0.908544	Distal Intergenic	ENSBTAG00000052203		50625
Interval_2666	1	96812670	96813959	-0.417167	1.48137	0.278137	0.597925	0.925256	Distal Intergenic	ENSBTAG00000016323	SLC7A14	-51109
Interval_2668	1	96865258	96866986	0.829568	2.05383	1.62986	0.201722	0.742303	Promoter (<=1kb)	ENSBTAG00000016323	SLC7A14	190
Interval_2671	1	96966283	96966820	-0.887233	1.86064	1.37549	0.240871	0.772586	Intron (ENSBTAT00000032016/ENSBTAG00000016323, intron 7 of 7)	ENSBTAG00000019060	CLDN11	48108
Interval_2673	1	97043388	97043846	1.78916	0.976109	3.39021	0.0655844	0.59647	Exon (ENSBTAT00000005438/ENSBTAG00000004154, exon 2 of 6)	ENSBTAG00000004154	SKIL	11741
Interval_2674	1	97057082	97059806	0.582819	4.39639	2.61327	0.105973	0.654385	Promoter (<=1kb)	ENSBTAG00000049676		0
Interval_2675	1	97080797	97081891	-1.28814	1.51616	1.93059	0.164694	0.711791	Distal Intergenic	ENSBTAG00000049676		23596
Interval_2676	1	97089006	97089373	0.0358393	2.06072	0.0026562	0.958897	0.996939	Distal Intergenic	ENSBTAG00000049676		31805
Interval_2678	1	97162542	97163798	0.49606	5.24559	2.55909	0.109661	0.658222	Promoter (<=1kb)	ENSBTAG00000001403	PRKCI	0
Interval_2679	1	97195788	97197200	-0.0375134	6.4127	0.0196564	0.888501	0.985201	Promoter (<=1kb)	ENSBTAG00000013938	PHC3	0
Interval_2680	1	97274332	97275572	0.909333	4.82466	6.43963	0.0111602	0.45786	Distal Intergenic	ENSBTAG00000048011	GPR160	6639
Interval_2681	1	97275954	97276308	-0.888994	2.04256	1.01705	0.31322	0.816852	Distal Intergenic	ENSBTAG00000048011	GPR160	5903
Interval_2683	1	97345973	97346770	0.974738	4.94187	8.01709	0.00463379	0.397415	Distal Intergenic	ENSBTAG00000045991		8436
Interval_2684	1	97350161	97351350	0.538175	4.4797	2.29524	0.129771	0.681072	Distal Intergenic	ENSBTAG00000045991		12624
Interval_2685	1	97420781	97421768	0.209078	5.57444	0.505653	0.477027	0.886722	Promoter (<=1kb)	ENSBTAG00000039442	SEC62	153
Interval_2686	1	97511778	97512907	0.064611	1.37474	0.00380296	0.950827	0.995788	Distal Intergenic	ENSBTAG00000006415	LRRIQ4	44612
Interval_2688	1	97562689	97563383	-0.568143	2.27753	0.822022	0.36459	0.841448	Promoter (<=1kb)	ENSBTAG00000006409	LRRC34	0
Interval_2689	1	97603702	97604738	0.715452	6.10563	6.78785	0.00917805	0.44556	Promoter (<=1kb)	ENSBTAG00000013142	MYNN	0
Interval_2690	1	97606224	97606502	0.268224	4.26516	0.447827	0.503369	0.895784	Promoter (1-2kb)	ENSBTAG00000013141	ACTRT3	1598
Interval_2691	1	97612344	97613230	0.539058	5.03405	2.72936	0.0985189	0.645689	Promoter (<=1kb)	ENSBTAG00000043157	Telomerase-vert	0
Interval_2693	1	97658210	97659715	-0.270579	1.50205	0.0919507	0.761712	0.96288	Distal Intergenic	ENSBTAG00000054767	U6	-29178
Interval_2694	1	97686701	97687761	-1.10632	1.86163	2.13644	0.143835	0.695195	Distal Intergenic	ENSBTAG00000053891		5302
Interval_2695	1	97692980	97695461	0.262803	3.40471	0.338156	0.560896	0.915474	Promoter (<=1kb)	ENSBTAG00000053891		0
Interval_2697	1	97846882	97847573	0.325004	1.52112	0.163261	0.686172	0.945516	Distal Intergenic	ENSBTAG00000053891		-153819
Interval_2698	1	97852077	97853430	-5.48992	0.954638	4.98776	0.0255272	0.518268	Distal Intergenic	ENSBTAG00000053891		-159014
Interval_2699	1	97868885	97870327	0.652704	2.87119	1.56356	0.211145	0.749153	Distal Intergenic	ENSBTAG00000047144		-152616
Interval_2700	1	97922799	97923514	-1.62153	0.774723	0.831888	0.361727	0.839419	Distal Intergenic	ENSBTAG00000047144		-99429
Interval_2701	1	97935721	97937037	0.0658507	1.86518	0.00946465	0.922499	0.991312	Distal Intergenic	ENSBTAG00000047144		-85906
Interval_2702	1	97942053	97943145	0.261141	1.16405	0.071147	0.789674	0.968737	Distal Intergenic	ENSBTAG00000047144		-79798
Interval_2704	1	97970933	97971348	-2.40505	0.792509	1.2003	0.273262	0.793941	Distal Intergenic	ENSBTAG00000047144		-51595
Interval_2705	1	98055313	98056067	-1.44826	0.715178	0.837704	0.360054	0.838775	Distal Intergenic	ENSBTAG00000047144		32370
Interval_2707	1	98087308	98088273	1.47788	1.00524	0.0730634	0.786928	0.967959	Distal Intergenic	ENSBTAG00000047144		64365
Interval_2708	1	98114282	98115335	-0.930452	1.767	1.15995	0.281475	0.799238	Distal Intergenic	ENSBTAG00000047144		91339
Interval_2709	1	98136326	98137420	-0.45421	1.25086	0.122151	0.726713	0.95491	Distal Intergenic	ENSBTAG00000047144		113383
Interval_2710	1	98147907	98148371	-1.93352	1.2949	1.06427	0.302243	0.811451	Distal Intergenic	ENSBTAG00000047144		124964
Interval_2711	1	98175931	98177120	-0.222155	1.1582	0.0465364	0.829204	0.975818	Distal Intergenic	ENSBTAG00000005871	MECOM	-103749
Interval_2713	1	98216705	98217577	1.35464	0.980329	1.84893	0.173908	0.719434	Distal Intergenic	ENSBTAG00000005871	MECOM	-63292
Interval_2715	1	98277255	98277698	0.977651	1.17146	0.998253	0.317734	0.818828	Distal Intergenic	ENSBTAG00000005871	MECOM	-3171
Interval_2716	1	98287269	98288029	-0.512043	1.13741	0.256641	0.612437	0.927916	Intron (ENSBTAT00000070527/ENSBTAG00000005871, intron 2 of 14)	ENSBTAG00000005871	MECOM	6143
Interval_2717	1	98308029	98308894	-0.0407995	1.29615	0.00238768	0.961028	0.997073	Intron (ENSBTAT00000070527/ENSBTAG00000005871, intron 6 of 14)	ENSBTAG00000005871	MECOM	12665
Interval_2718	1	98376784	98377378	0.915463	0.741014	0.337842	0.561078	0.915484	Distal Intergenic	ENSBTAG00000005871	MECOM	81420
Interval_2722	1	98403153	98405135	-0.586278	1.6764	0.532975	0.465359	0.882112	Distal Intergenic	ENSBTAG00000005871	MECOM	107789
Interval_2723	1	98442001	98443428	-0.468494	1.63265	0.341931	0.558717	0.914881	Distal Intergenic	ENSBTAG00000005871	MECOM	146637
Interval_2725	1	98507293	98507881	-2.63258	0.982793	3.11707	0.0774758	0.617019	Distal Intergenic	ENSBTAG00000054693		154734
Interval_2727	1	98550094	98551623	-0.99575	1.24174	0.730884	0.392597	0.853363	Distal Intergenic	ENSBTAG00000054693		110992
Interval_2728	1	98606711	98608944	-0.167844	1.86335	0.0518148	0.819935	0.974668	Distal Intergenic	ENSBTAG00000054693		53671
Interval_2735	1	98743613	98745061	-3.53317	0.811587	2.46978	0.116054	0.665169	Distal Intergenic	ENSBTAG00000054693		-80998
Interval_2736	1	98777918	98778954	-5.78204	1.06039	2.98673	0.0839494	0.625621	Distal Intergenic	ENSBTAG00000030029	bta-mir-551b	94981
Interval_2739	1	98836049	98836789	-0.472156	0.917685	0.228311	0.632779	0.932958	Distal Intergenic	ENSBTAG00000030029	bta-mir-551b	37146
Interval_2740	1	98871580	98872622	-0.767081	1.23549	0.480985	0.487976	0.890242	Promoter (1-2kb)	ENSBTAG00000030029	bta-mir-551b	1313
Interval_2741	1	98919906	98920939	-0.806786	1.62832	0.584984	0.444365	0.873548	Distal Intergenic	ENSBTAG00000030029	bta-mir-551b	-45971
Interval_2745	1	98991181	98991628	1.15674	0.747696	0.958972	0.327446	0.823883	Distal Intergenic	ENSBTAG00000030029	bta-mir-551b	-117246
Interval_2747	1	99036462	99037037	0.682535	1.03803	0.207213	0.648961	0.937849	Distal Intergenic	ENSBTAG00000030029	bta-mir-551b	-162527
Interval_2750	1	99057871	99058957	1.08521	1.16332	1.25738	0.262148	0.785807	Distal Intergenic	ENSBTAG00000030029	bta-mir-551b	-183936
Interval_2752	1	99133667	99134089	2.20691	0.650438	2.55758	0.109766	0.658497	Distal Intergenic	ENSBTAG00000018727	GOLIM4	-227194
Interval_2753	1	99143505	99144100	0.402201	0.813243	0.0928409	0.760596	0.962587	Distal Intergenic	ENSBTAG00000018727	GOLIM4	-217183
Interval_2754	1	99180415	99182036	0.475576	1.49348	0.194454	0.659235	0.94018	Distal Intergenic	ENSBTAG00000018727	GOLIM4	-179247
Interval_2757	1	99229584	99230881	-0.0570244	2.40417	0.00845812	0.926723	0.992007	Distal Intergenic	ENSBTAG00000018727	GOLIM4	-130402
Interval_2759	1	99255375	99258468	-1.03907	2.25272	1.70175	0.19206	0.736128	Distal Intergenic	ENSBTAG00000018727	GOLIM4	-102815
Interval_2762	1	99360893	99362900	0.279925	4.42574	0.590482	0.442233	0.872781	Promoter (<=1kb)	ENSBTAG00000018727	GOLIM4	0
Interval_2763	1	99403905	99405249	-0.439639	1.67813	0.17202	0.678323	0.944025	Intron (ENSBTAT00000063751/ENSBTAG00000018727, intron 1 of 14)	ENSBTAG00000018727	GOLIM4	41740
Interval_2764	1	99445404	99446284	0.866525	0.706419	0.366817	0.544744	0.909918	3' UTR	ENSBTAG00000018727	GOLIM4	83239
Interval_2767	1	99709479	99710694	-0.308716	2.99082	0.344661	0.557151	0.914235	Intron (ENSBTAT00000016890/ENSBTAG00000012708, intron 1 of 8)	ENSBTAG00000012708	SERPINI1	-6106
Interval_2769	1	99743453	99744907	0.470764	7.46804	3.72153	0.053715	0.579211	Promoter (<=1kb)	ENSBTAG00000012708	SERPINI1	0
Interval_2770	1	99791023	99791495	0.38885	0.990485	0.131518	0.716864	0.952787	Intron (ENSBTAT00000044960/ENSBTAG00000031709, intron 7 of 7)	ENSBTAG00000031709	PDCD10	30065
Interval_2772	1	99905538	99907039	-1.0554	1.60376	1.62907	0.201832	0.742334	Exon (ENSBTAT00000044820/ENSBTAG00000031618, exon 7 of 18)	ENSBTAG00000031618	WDR49	82329
Interval_2773	1	99908554	99909128	-1.05798	1.07527	1.05999	0.303217	0.812217	Intron (ENSBTAT00000044820/ENSBTAG00000031618, intron 7 of 17)	ENSBTAG00000031618	WDR49	85345
Interval_2775	1	100081539	100082199	0.475955	4.32097	1.55986	0.211685	0.749754	Distal Intergenic	ENSBTAG00000035710	ZBBX	-16701
Interval_2786	1	100893983	100895655	0.00320272	2.56474	5.03152e-05	0.99434	1	Distal Intergenic	ENSBTAG00000043293	U6	-139524
Interval_2787	1	101260175	101260888	0.20021	0.691505	0.0205284	0.886071	0.98499	Distal Intergenic	ENSBTAG00000011139	BCHE	-261856
Interval_2789	1	101509572	101510162	1.68447	0.748664	2.03199	0.154019	0.704222	Distal Intergenic	ENSBTAG00000011139	BCHE	-12582
Interval_2790	1	101529160	101530396	-2.015	1.27804	3.37415	0.0662266	0.597456	Promoter (<=1kb)	ENSBTAG00000011139	BCHE	109
Interval_2796	1	102179583	102179987	0.640963	0.789654	0.296108	0.586333	0.922584	Distal Intergenic	ENSBTAG00000017180	SLITRK3	-4542
Interval_2800	1	102253527	102255865	-0.196157	2.03618	0.0559919	0.812947	0.97359	Distal Intergenic	ENSBTAG00000055191		8527
Interval_2802	1	102634184	102635992	1.44667	1.47	1.4638	0.226327	0.761638	Distal Intergenic	ENSBTAG00000048551		133975
Interval_2803	1	102925154	102925814	0.973012	1.22442	1.11192	0.291665	0.80588	Distal Intergenic	ENSBTAG00000048551		-155187
Interval_2804	1	102987802	102991092	0.479517	2.81171	0.731354	0.392445	0.853327	Distal Intergenic	ENSBTAG00000048551		-217835
Interval_2805	1	103113381	103114305	-0.211981	0.551418	0.0292979	0.864093	0.981719	Distal Intergenic	ENSBTAG00000018312		-219535
Interval_2807	1	103203836	103205272	0.648208	1.66427	0.670849	0.412756	0.861592	Distal Intergenic	ENSBTAG00000018312		-128568
Interval_2811	1	103658447	103659085	-0.428624	0.896114	0.168638	0.681325	0.944879	Distal Intergenic	ENSBTAG00000018312		324607
Interval_2812	1	103820895	103821952	2.01068	1.11149	3.43597	0.0637912	0.592989	Distal Intergenic	ENSBTAG00000043587	U6	-197403
Interval_2818	1	105197674	105198955	0.612224	1.31602	0.450433	0.502129	0.895479	Distal Intergenic	ENSBTAG00000043595	U6	-354280
Interval_2820	1	105367589	105368044	2.37181	0.810314	4.68516	0.0304243	0.530508	Distal Intergenic	ENSBTAG00000043595	U6	-185191
Interval_2821	1	105375665	105376294	1.16578	0.718706	1.3541	0.244563	0.774915	Distal Intergenic	ENSBTAG00000043595	U6	-176941
Interval_2822	1	105401015	105402626	1.92063	1.39677	3.87858	0.0489058	0.568717	Distal Intergenic	ENSBTAG00000043595	U6	-150609
Interval_2824	1	105464182	105465298	-1.05558	0.928037	0.936051	0.333295	0.826883	Distal Intergenic	ENSBTAG00000043595	U6	-87937
Interval_2827	1	105543339	105545164	-1.52008	0.929529	1.30517	0.253271	0.779854	Distal Intergenic	ENSBTAG00000043595	U6	-8071
Interval_2829	1	105606127	105606992	-1.65087	0.848086	1.91651	0.166242	0.71273	Distal Intergenic	ENSBTAG00000043595	U6	52892
Interval_2831	1	105811885	105813638	-0.307962	1.98226	0.147578	0.700861	0.949559	Distal Intergenic	ENSBTAG00000018489	OTOL1	94425
Interval_2833	1	105853035	105853794	-1.31264	0.653116	1.11699	0.290567	0.805298	Distal Intergenic	ENSBTAG00000018489	OTOL1	54269
Interval_2834	1	105857414	105858363	1.93715	0.937567	3.09196	0.0786801	0.618987	Distal Intergenic	ENSBTAG00000018489	OTOL1	49700
Interval_2836	1	105887677	105888667	1.33887	0.789107	6.71674e-08	0.999793	1	Exon (ENSBTAT00000024606/ENSBTAG00000018489, exon 2 of 5)	ENSBTAG00000018489	OTOL1	19396
Interval_2838	1	105907213	105908419	-1.23757	0.987306	1.16484	0.280463	0.798609	Promoter (<=1kb)	ENSBTAG00000018489	OTOL1	0
Interval_2841	1	105953937	105954538	1.64168	0.579558	3.20168e-07	0.999549	1	Distal Intergenic	ENSBTAG00000049813		-40042
Interval_2842	1	105979565	105981704	-0.992466	1.88438	1.49969	0.22072	0.757641	Distal Intergenic	ENSBTAG00000049813		-12876
Interval_2843	1	105992867	105993560	-1.06069	0.9088	0.613193	0.433588	0.869083	Promoter (1-2kb)	ENSBTAG00000049813		-1020
Interval_2844	1	105997178	105998115	-0.212775	1.34891	0.0526313	0.818546	0.974544	Distal Intergenic	ENSBTAG00000049813		2598
Interval_2845	1	106026961	106028573	-0.337779	2.59338	0.321373	0.570784	0.917992	Promoter (<=1kb)	ENSBTAG00000049223	SPTSSB	0
Interval_2847	1	106144163	106145491	0.031319	1.65201	0.00178507	0.966299	0.997269	Distal Intergenic	ENSBTAG00000016228	NMD3	41088
Interval_2848	1	106185962	106186871	0.566591	5.49518	3.61718	0.0571858	0.584707	Promoter (<=1kb)	ENSBTAG00000016228	NMD3	0
Interval_2851	1	106345948	106347059	0.408096	1.77604	0.288637	0.591095	0.923343	Distal Intergenic	ENSBTAG00000046104	B3GALNT1	-29717
Interval_2852	1	106350049	106350951	-1.32933	1.27739	1.63794	0.200609	0.742022	Distal Intergenic	ENSBTAG00000046104	B3GALNT1	-25825
Interval_2853	1	106372481	106373155	-0.0254011	0.786014	7.02209e-05	0.993314	1	Distal Intergenic	ENSBTAG00000046104	B3GALNT1	-3621
Interval_2860	1	106726120	106728533	0.462163	5.66367	2.61067	0.106147	0.654431	Promoter (<=1kb)	ENSBTAG00000001274	PPM1L	0
Interval_2863	1	106862176	106863018	0.170531	2.30689	0.0726878	0.787463	0.968075	Distal Intergenic	ENSBTAG00000017322	ARL14	-23018
Interval_2864	1	106924302	106926260	0.509529	5.61579	3.09712	0.0784308	0.618927	Promoter (<=1kb)	ENSBTAG00000017416	KPNA4	0
Interval_2865	1	106929108	106929308	-1.36067	2.29442	2.50082	0.113787	0.663321	Intron (ENSBTAT00000023150/ENSBTAG00000017416, intron 1 of 17)	ENSBTAG00000017416	KPNA4	4255
Interval_2867	1	107028418	107029556	-0.0421223	7.30963	0.0283927	0.866189	0.98224	Promoter (<=1kb)	ENSBTAG00000008078	TRIM59	-452
Interval_2868	1	107066212	107066517	0.0547965	1.23613	0.00283105	0.957566	0.996624	Exon (ENSBTAT00000007705/ENSBTAG00000005862, exon 8 of 24)	ENSBTAG00000029916	bta-mir-16b	7197
Interval_2869	1	107077197	107079622	0.49413	5.58494	2.94421	0.0861856	0.628712	Promoter (<=1kb)	ENSBTAG00000005862	SMC4	0
Interval_2871	1	107236631	107238319	0.156665	3.51063	0.126548	0.722038	0.953967	Promoter (<=1kb)	ENSBTAG00000047247	C1H3orf80	0
Interval_2873	1	107311823	107312250	-0.399554	1.85534	0.230105	0.631446	0.932607	Distal Intergenic	ENSBTAG00000052570		-73610
Interval_2874	1	107325996	107326365	0.101053	2.15124	0.0215398	0.883318	0.984561	Distal Intergenic	ENSBTAG00000052570		-59495
Interval_2875	1	107385539	107387436	0.378486	5.61584	1.64699	0.19937	0.740805	Promoter (<=1kb)	ENSBTAG00000052570		0
Interval_2876	1	107396284	107397695	0.577688	2.14471	0.726334	0.394074	0.853908	Intron (ENSBTAT00000076279/ENSBTAG00000052570, intron 1 of 15)	ENSBTAG00000052570		10424
Interval_2877	1	107405508	107407141	0.32236	3.1771	0.41258	0.520663	0.901368	Exon (ENSBTAT00000076279/ENSBTAG00000052570, exon 4 of 16)	ENSBTAG00000052570		19648
Interval_2878	1	107422360	107423475	-0.694951	2.02704	0.668926	0.413426	0.862141	Exon (ENSBTAT00000076279/ENSBTAG00000052570, exon 15 of 16)	ENSBTAG00000015150	IL12A	16705
Interval_2880	1	107438324	107441264	0.551759	3.11707	1.31854	0.250854	0.778425	Promoter (<=1kb)	ENSBTAG00000015150	IL12A	0
Interval_2881	1	107477517	107478558	-3.50074	1.14471	4.63633	0.0313019	0.531556	Distal Intergenic	ENSBTAG00000049210		36921
Interval_2882	1	107489275	107489924	-1.64901	1.134	1.33405	0.248087	0.777039	Distal Intergenic	ENSBTAG00000049210		48679
Interval_2883	1	107501426	107502272	-0.0462384	1.12647	0.00378679	0.950932	0.995793	Distal Intergenic	ENSBTAG00000049210		60830
Interval_2884	1	107545010	107546567	-1.0936	1.80531	1.15317	0.282887	0.799745	Distal Intergenic	ENSBTAG00000014960	SCHIP1	56225
Interval_2885	1	107553910	107554577	1.68235	1.04481	2.78057	0.0954143	0.64067	Intron (ENSBTAT00000031972/ENSBTAG00000014960, intron 6 of 6)	ENSBTAG00000014960	SCHIP1	48215
Interval_2888	1	107625489	107626520	4.16671	0.995105	4.62462	0.0315163	0.532877	Intron (ENSBTAT00000087387/ENSBTAG00000014960, intron 2 of 7)	ENSBTAG00000014960	SCHIP1	-10015
Interval_2891	1	107655122	107655836	1.15196	0.953293	1.15497	0.282511	0.799485	Intron (ENSBTAT00000087387/ENSBTAG00000014960, intron 2 of 7)	ENSBTAG00000054919	U6	19508
Interval_2893	1	107664297	107664915	1.68331	1.08389	2.48582	0.114876	0.664521	Intron (ENSBTAT00000087387/ENSBTAG00000014960, intron 2 of 7)	ENSBTAG00000054919	U6	10429
Interval_2895	1	107693477	107694031	-2.07865	1.1298	1.88111	0.170208	0.716166	Intron (ENSBTAT00000087387/ENSBTAG00000014960, intron 2 of 7)	ENSBTAG00000014960	SCHIP1	5525
Interval_2896	1	107697147	107698691	-2.08607	2.10959	10.2326	0.00137983	0.292095	Promoter (<=1kb)	ENSBTAG00000014960	SCHIP1	865
Interval_2897	1	107699500	107700367	0.0077972	2.16195	2.14248e-05	0.996307	1	Promoter (<=1kb)	ENSBTAG00000014960	SCHIP1	0
Interval_2898	1	107720979	107722012	1.33023	1.4868	2.59816	0.106988	0.655386	Intron (ENSBTAT00000077733/ENSBTAG00000014960, intron 1 of 7)	ENSBTAG00000014960	SCHIP1	9897
Interval_2899	1	107730725	107732380	1.42623	1.62441	2.53698	0.111208	0.660365	Promoter (<=1kb)	ENSBTAG00000014960	SCHIP1	0
Interval_2901	1	107785938	107786665	-0.993075	1.16783	0.507507	0.47622	0.88655	Distal Intergenic	ENSBTAG00000014960	SCHIP1	-54029
Interval_2902	1	107793791	107794524	-0.925148	1.00954	0.549268	0.458617	0.879113	Distal Intergenic	ENSBTAG00000014960	SCHIP1	-61882
Interval_2904	1	107804711	107805938	-0.75005	1.14542	0.612361	0.4339	0.869133	Distal Intergenic	ENSBTAG00000014960	SCHIP1	-72802
Interval_2906	1	107847626	107848536	0.0652305	1.41771	0.00593559	0.93859	0.994129	Distal Intergenic	ENSBTAG00000014960	SCHIP1	-115717
Interval_2908	1	107862247	107862954	-4.87066	1.28615	4.00237	0.0454362	0.562572	Distal Intergenic	ENSBTAG00000014960	SCHIP1	-130338
Interval_2909	1	107888212	107889907	-2.54779	1.50357	2.77022	0.0960327	0.641841	Distal Intergenic	ENSBTAG00000014960	SCHIP1	-156303
Interval_2910	1	107894617	107895193	0.145916	1.02474	0.0110097	0.916434	0.990216	Distal Intergenic	ENSBTAG00000014960	SCHIP1	-162708
Interval_2911	1	107902910	107904180	-0.212227	1.11619	0.11529	0.7342	0.956524	Distal Intergenic	ENSBTAG00000014960	SCHIP1	-171001
Interval_2913	1	107922539	107923345	-1.41495	0.75511	0.378434	0.538442	0.907783	Distal Intergenic	ENSBTAG00000014960	SCHIP1	-190630
Interval_2914	1	107945530	107946464	1.5459	0.992591	1.16802	0.279809	0.798123	Distal Intergenic	ENSBTAG00000014960	SCHIP1	-213621
Interval_2915	1	107953838	107954560	-0.472367	1.59221	0.307262	0.579365	0.920632	Distal Intergenic	ENSBTAG00000014960	SCHIP1	-221929
Interval_2916	1	107963228	107964102	0.601014	1.01582	0.109269	0.740977	0.9587	Distal Intergenic	ENSBTAG00000014960	SCHIP1	-231319
Interval_2918	1	107976504	107977335	0.252005	1.29356	0.0466429	0.829011	0.975796	Distal Intergenic	ENSBTAG00000014960	SCHIP1	-244595
Interval_2920	1	108052340	108053657	1.19464	1.08153	1.15337	0.282844	0.799745	Distal Intergenic	ENSBTAG00000003135	IQCJ	195482
Interval_2922	1	108067521	108068200	0.718004	1.30416	0.488143	0.484757	0.889075	Distal Intergenic	ENSBTAG00000003135	IQCJ	180939
Interval_2923	1	108069793	108070383	0.801205	1.21023	0.615111	0.43287	0.868854	Distal Intergenic	ENSBTAG00000003135	IQCJ	178756
Interval_2928	1	108098652	108101091	1.80507	2.18149	6.44722	0.0111126	0.45786	Distal Intergenic	ENSBTAG00000003135	IQCJ	148048
Interval_2930	1	108143858	108144399	0.891915	0.724779	0.427808	0.513066	0.899278	Distal Intergenic	ENSBTAG00000003135	IQCJ	104740
Interval_2931	1	108156054	108158139	-1.41818	1.74317	3.31482	0.0686578	0.602331	Distal Intergenic	ENSBTAG00000003135	IQCJ	91000
Interval_2933	1	108178089	108179694	0.596161	1.35513	0.341596	0.558909	0.914934	Distal Intergenic	ENSBTAG00000003135	IQCJ	69445
Interval_2934	1	108185361	108186103	-1.20391	0.998218	0.541905	0.461644	0.880798	Distal Intergenic	ENSBTAG00000003135	IQCJ	63036
Interval_2935	1	108191620	108192254	0.659486	0.953941	0.360522	0.548217	0.910976	Distal Intergenic	ENSBTAG00000003135	IQCJ	56885
Interval_2937	1	108208419	108210053	-1.79485	1.4458	2.7358	0.0981224	0.645441	Distal Intergenic	ENSBTAG00000003135	IQCJ	39086
Interval_2938	1	108224070	108227506	0.404148	2.61188	0.505489	0.477098	0.886722	Exon (ENSBTAT00000004075/ENSBTAG00000003135, exon 4 of 4)	ENSBTAG00000003135	IQCJ	21633
Interval_2939	1	108237606	108239171	0.0243996	1.5871	0.000364217	0.984774	0.999323	Intron (ENSBTAT00000004075/ENSBTAG00000003135, intron 3 of 3)	ENSBTAG00000003135	IQCJ	9968
Interval_2940	1	108251175	108251923	-0.707648	0.956741	0.491704	0.483168	0.888335	Distal Intergenic	ENSBTAG00000003135	IQCJ	-2036
Interval_2941	1	108253382	108254311	-2.61046	0.983203	2.4267	0.119283	0.667753	Distal Intergenic	ENSBTAG00000003135	IQCJ	-4243
Interval_2943	1	108261775	108264324	0.428661	1.7321	0.323587	0.56946	0.917696	Distal Intergenic	ENSBTAG00000003135	IQCJ	-12636
Interval_2947	1	108324365	108325522	-1.27906	1.77391	2.32112	0.127628	0.67789	Distal Intergenic	ENSBTAG00000003135	IQCJ	-75226
Interval_2948	1	108330433	108331196	0.079787	1.30744	0.00816571	0.927998	0.992133	Distal Intergenic	ENSBTAG00000003135	IQCJ	-81294
Interval_2951	1	108361810	108362405	-0.628803	1.50408	0.437902	0.508137	0.897404	Distal Intergenic	ENSBTAG00000003135	IQCJ	-112671
Interval_2953	1	108440330	108441071	0.904002	1.12074	0.727174	0.393801	0.853777	Distal Intergenic	ENSBTAG00000003135	IQCJ	-191191
Interval_2954	1	108442362	108443031	-0.437161	0.7836	0.108843	0.741465	0.958813	Distal Intergenic	ENSBTAG00000003135	IQCJ	-193223
Interval_2956	1	108479138	108479682	0.553028	0.653321	0.183948	0.668002	0.942421	Distal Intergenic	ENSBTAG00000038395		-216282
Interval_2957	1	108503259	108504563	-2.09382	1.16386	2.27701	0.131305	0.682597	Distal Intergenic	ENSBTAG00000038395		-191401
Interval_2958	1	108506674	108507353	0.275034	0.920483	0.00742886	0.931315	0.99264	Distal Intergenic	ENSBTAG00000038395		-188611
Interval_2959	1	108512417	108513904	0.332414	1.28312	0.104865	0.746068	0.95928	Distal Intergenic	ENSBTAG00000038395		-182060
Interval_2960	1	108535188	108535972	-3.45593	1.08852	4.51249	0.0336481	0.539536	Distal Intergenic	ENSBTAG00000038395		-159992
Interval_2962	1	108577508	108578374	-0.199965	0.968056	0.0208941	0.885068	0.984782	Distal Intergenic	ENSBTAG00000038395		-117590
Interval_2965	1	108658905	108659580	-1.86255	1.11363	2.79128	0.0947786	0.639591	Distal Intergenic	ENSBTAG00000038395		-36384
Interval_2966	1	108671077	108671847	-0.553472	1.00637	0.336768	0.561701	0.915826	Distal Intergenic	ENSBTAG00000038395		-24117
Interval_2968	1	108696309	108696929	-0.47046	1.22739	0.223232	0.636589	0.934457	Promoter (<=1kb)	ENSBTAG00000038395		345
Interval_2969	1	108731820	108732895	0.534346	5.22728	3.04657	0.0809077	0.622886	Promoter (<=1kb)	ENSBTAG00000009263	MFSD1	0
Interval_2970	1	108792092	108792490	1.0861	0.671253	0.927594	0.335489	0.82805	Distal Intergenic	ENSBTAG00000014713	RARRES1	-15006
Interval_2971	1	108807202	108808257	0.0707103	4.1961	0.0343551	0.852953	0.979613	Promoter (<=1kb)	ENSBTAG00000014713	RARRES1	0
Interval_2973	1	108837010	108837913	-1.49583	1.4095	2.71342	0.0995077	0.647258	Intron (ENSBTAT00000040084/ENSBTAG00000014713, intron 3 of 5)	ENSBTAG00000009336	LXN	-29118
Interval_2975	1	108866406	108868409	-0.148562	4.15268	0.133393	0.71494	0.952258	Promoter (<=1kb)	ENSBTAG00000009336	LXN	0
Interval_2976	1	108879228	108880948	-0.463272	3.22103	0.838554	0.359811	0.838651	Exon (ENSBTAT00000040085/ENSBTAG00000027795, exon 10 of 18)	ENSBTAG00000009336	LXN	12197
Interval_2977	1	108902734	108903364	0.622089	3.53498	1.95197	0.162375	0.710496	Promoter (<=1kb)	ENSBTAG00000027795	GFM1	0
Interval_2978	1	108938091	108939214	0.786666	4.83813	5.29678	0.0213649	0.507896	Promoter (<=1kb)	ENSBTAG00000004126	MLF1	0
Interval_2980	1	109206160	109207074	-0.636401	1.70545	0.64621	0.421471	0.865536	Intron (ENSBTAT00000044707/ENSBTAG00000031561, intron 4 of 8)	ENSBTAG00000031561	RSRC1	193898
Interval_2982	1	109412891	109414111	0.389237	4.03288	0.97915	0.322409	0.821227	Promoter (<=1kb)	ENSBTAG00000031561	RSRC1	371
Interval_2983	1	109419628	109421266	1.66937	2.65652	10.2315	0.00138066	0.292095	Promoter (1-2kb)	ENSBTAG00000005230	SHOX2	1552
Interval_2984	1	109425735	109426245	-0.514349	2.08048	0.498607	0.480113	0.887316	3' UTR	ENSBTAG00000005230	SHOX2	7659
Interval_2985	1	109428783	109429426	1.57314	1.80103	3.87158	0.0491104	0.569384	Distal Intergenic	ENSBTAG00000005230	SHOX2	10707
Interval_2987	1	109570087	109572044	-0.437148	1.31804	0.208221	0.648165	0.937762	Distal Intergenic	ENSBTAG00000045446	7SK	-67219
Interval_2988	1	109577769	109578941	0.858491	0.835393	0.342758	0.558241	0.91472	Distal Intergenic	ENSBTAG00000045446	7SK	-60322
Interval_2989	1	109650962	109652977	-0.308965	2.02652	0.169082	0.680929	0.944617	Distal Intergenic	ENSBTAG00000045446	7SK	11699
Interval_2990	1	109678553	109679523	0.761884	1.15331	0.679449	0.409777	0.860571	Distal Intergenic	ENSBTAG00000045446	7SK	39290
Interval_2991	1	109711843	109712636	0.985728	1.06788	1.06818	0.301356	0.8111	Distal Intergenic	ENSBTAG00000045446	7SK	72580
Interval_2993	1	109722096	109723178	-2.88273	1.24901	5.11487	0.0237216	0.517505	Distal Intergenic	ENSBTAG00000045446	7SK	82833
Interval_2994	1	109752772	109753255	4.57858	0.598369	7.76317	0.00533224	0.404069	Distal Intergenic	ENSBTAG00000045446	7SK	113509
Interval_2995	1	109759859	109761394	-5.57937	1.12509	3.50572	0.0611571	0.589692	Distal Intergenic	ENSBTAG00000045446	7SK	120596
Interval_2999	1	109794659	109795206	-3.15147	0.693743	3.81549	0.0507806	0.573346	Distal Intergenic	ENSBTAG00000045446	7SK	155396
Interval_3000	1	109850413	109851837	-0.39451	1.44289	0.117102	0.732199	0.956071	Distal Intergenic	ENSBTAG00000045446	7SK	211150
Interval_3001	1	109881663	109882761	-2.54594	1.55304	5.63037	0.0176519	0.495998	Distal Intergenic	ENSBTAG00000024643	VEPH1	-183821
Interval_3002	1	109885919	109886916	0.36711	1.13361	0.115749	0.733691	0.956507	Distal Intergenic	ENSBTAG00000024643	VEPH1	-179666
Interval_3003	1	109910107	109910662	0.844053	0.942735	0.425671	0.514121	0.89967	Distal Intergenic	ENSBTAG00000024643	VEPH1	-155920
Interval_3004	1	109937605	109939131	1.77417	1.47034	3.04362	0.0810551	0.623376	Distal Intergenic	ENSBTAG00000024643	VEPH1	-127451
Interval_3005	1	109954307	109954959	0.269782	1.0065	0.0426525	0.836381	0.977099	Distal Intergenic	ENSBTAG00000024643	VEPH1	-111623
Interval_3006	1	109963436	109964297	-2.23019	1.11321	1.77534	0.182723	0.72869	Distal Intergenic	ENSBTAG00000024643	VEPH1	-102285
Interval_3007	1	109982272	109982913	0.141197	0.729135	0.01563	0.900508	0.98648	Distal Intergenic	ENSBTAG00000024643	VEPH1	-83669
Interval_3009	1	110008010	110008712	0.644824	0.96327	0.267762	0.604837	0.926865	Distal Intergenic	ENSBTAG00000024643	VEPH1	-57870
Interval_3013	1	110031217	110032557	-1.57263	1.20423	1.93022	0.164735	0.711791	Distal Intergenic	ENSBTAG00000024643	VEPH1	-34025
Interval_3014	1	110064877	110065642	-1.32436	0.749448	1.19291	0.274743	0.794685	Promoter (<=1kb)	ENSBTAG00000024643	VEPH1	-940
Interval_3015	1	110070590	110071255	-0.581203	1.38165	0.455672	0.499654	0.894856	Intron (ENSBTAT00000083934/ENSBTAG00000024643, intron 1 of 2)	ENSBTAG00000024643	VEPH1	4008
Interval_3016	1	110076817	110077529	1.6897	0.923296	2.59887	0.10694	0.65532	Intron (ENSBTAT00000083934/ENSBTAG00000024643, intron 2 of 2)	ENSBTAG00000024643	VEPH1	10235
Interval_3018	1	110158427	110159124	-1.7638	0.671417	0.603734	0.437157	0.870917	3' UTR	ENSBTAG00000009012	PTX3	5138
Interval_3019	1	110162551	110164240	-0.462602	2.48298	0.623573	0.429723	0.867826	Promoter (<=1kb)	ENSBTAG00000009012	PTX3	22
Interval_3020	1	110177894	110179296	0.63247	1.74122	0.698405	0.40332	0.85834	Intron (ENSBTAT00000034317/ENSBTAG00000024643, intron 4 of 12)	ENSBTAG00000009012	PTX3	-13632
Interval_3024	1	110270009	110271182	0.708116	1.35136	0.635541	0.42533	0.866901	Intron (ENSBTAT00000034317/ENSBTAG00000024643, intron 8 of 12)	ENSBTAG00000052714	U6	49833
Interval_3025	1	110318683	110320062	1.22389	0.989538	1.31455	0.251573	0.779083	Exon (ENSBTAT00000034317/ENSBTAG00000024643, exon 11 of 13)	ENSBTAG00000052714	U6	98507
Interval_3026	1	110437576	110438974	0.573193	5.73782	4.06381	0.0438116	0.56068	Distal Intergenic	ENSBTAG00000054426	U6	-6986
Interval_3027	1	110447918	110449618	0.425995	6.70948	2.70868	0.0998037	0.647636	Promoter (<=1kb)	ENSBTAG00000003851	CCNL1	364
Interval_3028	1	110460159	110460895	0.191106	2.34583	0.10451	0.746483	0.959284	3' UTR	ENSBTAG00000003851	CCNL1	12605
Interval_3029	1	110462446	110463313	0.581767	2.51334	0.899021	0.343044	0.830393	Distal Intergenic	ENSBTAG00000003851	CCNL1	14892
Interval_3030	1	110464467	110464916	1.02887	1.98404	2.18575	0.139293	0.690879	Distal Intergenic	ENSBTAG00000003851	CCNL1	16913
Interval_3031	1	110465843	110466357	0.838158	1.39226	1.20051	0.27322	0.793941	Distal Intergenic	ENSBTAG00000003851	CCNL1	18289
Interval_3032	1	110476697	110477003	0.154956	2.49345	0.0625834	0.802458	0.971598	Distal Intergenic	ENSBTAG00000003851	CCNL1	29143
Interval_3033	1	110481453	110481920	0.410429	3.76641	0.928831	0.335167	0.827702	Distal Intergenic	ENSBTAG00000003851	CCNL1	33899
Interval_3034	1	110489741	110490053	0.552799	1.20526	0.333118	0.563829	0.916274	Distal Intergenic	ENSBTAG00000003851	CCNL1	42187
Interval_3036	1	110497968	110499199	0.47578	1.00653	0.25853	0.611132	0.92761	Distal Intergenic	ENSBTAG00000003851	CCNL1	50414
Interval_3037	1	110506808	110507753	0.249555	2.69058	0.139268	0.70901	0.951174	Distal Intergenic	ENSBTAG00000003851	CCNL1	59254
Interval_3038	1	110512404	110513012	0.877843	2.40854	1.84161	0.174763	0.720327	Distal Intergenic	ENSBTAG00000003851	CCNL1	64850
Interval_3039	1	110515852	110516551	-0.636319	1.90884	0.697292	0.403695	0.858377	Distal Intergenic	ENSBTAG00000003851	CCNL1	68298
Interval_3040	1	110519802	110520577	-1.03161	1.05425	1.06651	0.301735	0.811293	Distal Intergenic	ENSBTAG00000003851	CCNL1	72248
Interval_3041	1	110526001	110527514	-0.352002	3.26951	0.491696	0.483172	0.888335	Distal Intergenic	ENSBTAG00000003851	CCNL1	78447
Interval_3042	1	110532468	110533249	0.334674	3.01289	0.462282	0.496559	0.893893	Distal Intergenic	ENSBTAG00000003851	CCNL1	84914
[truncated: 76,279 more rows]

## Sheet: selected for qPCR
peak_ID	chr	start	end	logFC_bcg_v_ctrl	logCPM	LR	PValue	FDR	feature	geneID	geneName	distanceToTSS
Interval_27012	15	76279141	76280146	1.66858	4.50244	16.7468	4.27149e-05	0.0565258	Distal Intergenic	ENSBTAG00000006143	CREB3L1	-2462
Interval_37062	18	57640303	57641854	4.09135	1.80797	29.5278	5.51196e-08	0.000269666	Promoter (<=1kb)	ENSBTAG00000019227	SIGLEC14	0
Interval_75596	3	117145018	117147240	1.30033	5.11172	16.1449	5.86755e-05	0.066969	Intron (ENSBTAT00000068452/ENSBTAG00000005354, intron 1 of 21)	ENSBTAG00000005354	LRRFIP1	2541
Interval_101956	NKLS02001545.1	105838	106625	1.20152	7.05879	22.0607	2.64157e-06	0.00713024	Promoter (<=1kb)	ENSBTAG00000051704	TNFRSF10D	0
Interval_93787	8	23237805	23239134	1.09687	6.93127	19.1166	1.22968e-05	0.0229184	Distal Intergenic	ENSBTAG00000046967	IFNA2	8477
Interval_86897	6	84101220	84102477	1.19939	5.19964	14.787	0.000120363	0.0942176	Promoter (<=1kb)	ENSBTAG00000015572	YTHDC1	0
Interval_5574	10	7625195	7627451	1.09627	5.90445	14.7524	0.000122589	0.0946206	Promoter (<=1kb)	ENSBTAG00000000897	IQGAP2	221
Interval_20180	13	73383672	73384871	1.63347	4.06991	15.7269	7.31747e-05	0.075368	Promoter (<=1kb)	ENSBTAG00000003257	STK4	678
Interval_28316	16	27085453	27086444	1.63563	4.46926	17.0736	3.59579e-05	0.0517949	Exon (ENSBTAT00000047532/ENSBTAG00000012778, exon 2 of 21)	ENSBTAG00000012778	CAPN2	5313
